# Supplementary material for: Body mass, temperature, and pathogen intensity differentially affect critical thermal maxima and their population‐level variation in a solitary bee
Source: Ecol Evol. 2024 Feb 15;14(2):e10945. doi: 10.1002/ece3.10945 (PMC10867875; doi:10.1002/ece3.10945)
Supplement: Supplementary file 1 — Data S1. [file ECE3-14-e10945-s001.zip]

Archive with 4 entries (4 files):
- ece310945-sup-0001-AppendixS1.docx
- ece310945-sup-0002-AppendixS2.R
- ece310945-sup-0003-AppendixS3.csv
- ece310945-sup-0004-AppendixS4.csv
