# Supplementary material for: Body mass, temperature, and pathogen intensity differentially affect critical thermal maxima and their population‐level variation in a solitary bee
Source: Ecol Evol. 2024 Feb 15;14(2):e10945. doi: 10.1002/ece3.10945 (PMC10867875; doi:10.1002/ece3.10945)
Supplement: Supplementary file 1 — Data S1. [file ECE3-14-e10945-s001.zip › ece310945-sup-0002-AppendixS2.R]

## Body mass, temperature and trypanosome intensity differentially affect critical thermal maxima and their population-level variation for both sexes of a solitary bee

# Authors: Laura J. Jones, Douglas A. Miller, Rudolf J. Schilder, Margarita M. López-Uribe


# Packages used:

### Data manipulation 
library(dplyr)
library(tidyr)

### Data analysis
library(car)
library(lme4)
library(emmeans)
library(ape)

### Plot
library(ggplot2)
library(ggpubr)


# Importing data:

# Import raw bee data:
datbee <- read.csv('Jones-et-al_Raw_Individual_Data.csv')

# Import site data:
datsite <- read.csv('Jones-et-al_Raw_Site_Data.csv')

# Merge datasets:
datsite_environment <- datsite[1:14, c(1,12:22)] # exclude repeat information, bee mass and bee CTmax

dat1 <- datbee %>% left_join(datsite_environment, by="Site")

# Simplify names for body mass, CTmax and time in chill coma for future analyses:

dat1$mass <- dat1$Mass_Before_CTmax_mg
datsite$mass <- datsite$Average_Mass_mg

dat1$CTmax <- dat1$CTmax_Celsius
datsite$CTmax <- datsite$CTmax_Average_Celsius

dat1$chillcoma <- dat1$Time_Chill_Coma_minutes
datsite$chillcoma <- datsite$Time_Chill_Coma_minutes


# Selecting environmental variables:

# Check if environmental data correlates

datatemp <- datsite_environment[,c(2:11)]

datacor <- na.omit(datatemp)

cor(datacor)

# We will use PestWatch average daily maximum July temperature and precipitation. 

# To look at the effect of soil texture, we will use Principle Component Analysis to get a composite variable since the individual fractions correlate:

datasoil <- datsite_environment[,c(1:4)]
  
pc <- prcomp(datasoil[,-1],
             center = TRUE,
             scale. = TRUE)
attributes(pc)
print(pc)
summary(pc) # We will use principle component 1 since it explains the greatest proportion of variation and has the highest standard deviation

trg <- predict(pc, datasoil)
print(trg)

# Simplify names:

dat1$temperature <- dat1$PestWatch_July_Daily_Average_Tmax_Celsius
datsite$temperature <- datsite$PestWatch_July_Daily_Average_Tmax_Celsius

dat1$soil <- dat1$SoilTexture_PC1
datsite$soil <- datsite$SoilTexture_PC1


dat1$precipitation <- dat1$PRISM_Precipitation_July_mm
datsite$precipitation <- datsite$PRISM_Precipitation_July_mm


# Checking if time in chill coma correlates with temperature:

lm<- lm(temperature ~ chillcoma, data=dat1)
summary(lm)
Anova(lm)


# Check for outliers and normality in CTmax data with histogram and Q-Q plot:

hist(dat1$CTmax, main = "Histogram")
qqnorm(dat1$CTmax, main = "Normal Q-Q plot")


# There are outliers - remove the two samples with CTmax < 30 C (likely in poor condition) - 1 from Quarryville and 1 from Loganton, both males
dat <- filter(dat1, CTmax > 30)


# Create separate data frames for males and females:
male <- subset(dat, Sex=="Male")
female<- subset(dat, Sex=="Female")

# Check if sample date correlates with CTmax:

dat$Date <- as.Date(dat$Collection_Date, format = "%m/%d/%Y")

lm <- lm(CTmax ~ Date, dat)

summary(lm)
Anova(lm) 

  # No correlation

### Models presented in text:

### Effects of temperature, precipitation, sand, bee weight, bee sex and time in chill coma on CTmax (Model J):


# with interaction between sex and mass

lmj <- lmer(CTmax ~ Sex * mass + temperature + precipitation + soil + chillcoma + (1|Site), data=dat)

# Check for correlation among predictors:

vif(lmj)

# without interaction

lm1<- lmer(CTmax ~ Sex + mass + temperature + precipitation + soil + chillcoma + (1|Site), data=dat)

# Check for correlation among predictors:

vif(lm1)

# Which model is better?
anova(lmj,lm1) # Model with the interaction is better

# Model results
summary(lmj)
Anova(lmj, test.statistic = "F") #Type II Wald Chi Square Tests

# Distribution of model residuals
qqnorm(resid(lmj))
hist(resid(lmj))

### Effects of temperature, precipitation, sand, bee mass, and time in chill coma on female CTmax (Model A):

lma <- lmer(CTmax ~ mass + temperature + precipitation + soil + chillcoma + (1|Site), data=female) 
summary(lma)
Anova(lma, test.statistic = "F")
vif(lma)

# Distribution of model residuals
qqnorm(resid(lma))
hist(resid(lma))


### Effects of temperature, precipitation, bee mass, and time in chill coma on male CTmax (Model B):

lmb <- lmer(CTmax ~ mass + temperature + precipitation + soil + chillcoma + (1|Site), data=male) 
summary(lmb)
Anova(lmb, test.statistic = "F")
vif(lmb)

# Distribution of model residuals
qqnorm(resid(lmb))
hist(resid(lmb))


## Effect of temperature, precipitation, bee mass, sand (for females), bee sex and time in chill coma on CTmax standard deviation (Model C):

# Get CTmax means and SD for males with outliers removed (already in Table S4)
my_sum_m <- male %>%group_by(Site) %>%summarise(n=n(),mean=mean(CTmax), sd=sd(CTmax))
my_sum_m


# Get CTmax means and SD for females with outliers removed (already in Table S4)
my_sum_f <- female %>%group_by(Site) %>%summarise(n=n(),mean=mean(CTmax), sd=sd(CTmax))
my_sum_f

### Model C:

datsite$CTmax_SD <- datsite$CTmax_StandardDeviation_Celsius

# with interaction between sex and mass
lm <- lmer(CTmax_SD ~ Sex * mass + temperature + precipitation + soil + chillcoma + (1|Site), datsite) 

# without interaction between sex and mass:
lmc <- lmer(CTmax_SD ~ Sex + mass + temperature + precipitation + soil + chillcoma + (1|Site), datsite)

# Which model is better?
anova(lm,lmc) # No significant difference, choose simpler model

# Model results: 
summary(lmc)
Anova(lmc, test.statistic = "F")

## Effect of Trypanosome Infection on Xenoglossa pruinosa CTmax


# Remove uninfected samples (intensity data) 

tryp <- filter(dat, Trypanosome_RelativeIntensity_AdjustedforThreshold > 0)

# Rename trypanosome intensity column to simplify

tryp$trypanosomes <- tryp$Trypanosome_RelativeIntensity_AdjustedforThreshold


### Model K:

#with interaction
lmk <- lmer(CTmax ~  Sex*mass + trypanosomes + chillcoma + (1|Site), data=tryp)

#without interaction (higher AIC, worse model)
lm1 <- lmer(CTmax ~ Sex+mass + trypanosomes + chillcoma + (1|Site), data=tryp)


#Which model is better?
anova(lmk, lm1) #with the interaction

# Model results 

summary(lmk)
Anova(lmk, test.statistic = "F")

# Check that the residuals are normally distributed

qqnorm(resid(lmek))
hist(resid(lmk))


### Female Xenoglossa pruinosa Data

# female data for trypanosomes
female_tryp <- subset (tryp, Sex == 'Female') 


### Model D:

lmd <- lmer(CTmax ~ trypanosomes + mass + chillcoma + (1|Site), data=female_tryp)
summary(lmd)
Anova(lmd, test.statistic = 'F')

# Check that the residuals are normally distributed

qqnorm(resid(lmd))
hist(resid(lmd))

### Male Xenoglossa pruinosa Data

# male data for trypanosomes
male_tryp <- subset (tryp, Sex == 'Male') 


### Model E:
lme <- lmer(CTmax ~ trypanosomes + mass + chillcoma + (1|Site), data=male_tryp)
summary(lme)
Anova(lme, test.statistic = "F")

# Check that the residuals are normally distributed

qqnorm(resid(lme))
hist(resid(lme))


## Effect of Spiroplasma apis Infection on Xenoglossa pruinosa CTmax


# Remove uninfected samples 
spir <- filter(dat, Spiroplasma_apis_RelativeIntensity_AdjustedforThreshold > 0)

# rename column to simplify
spir$spirapis <- spir$Spiroplasma_apis_RelativeIntensity_AdjustedforThreshold


### Model L:

# with interaction
lml <- lm(CTmax ~ mass * Sex + spirapis + chillcoma, data=spir)


# without interaction
lm <- lm(CTmax ~ mass + Sex + spirapis + chillcoma , data=spir)

anova(lm,lml) #go with interaction

# model results

summary(lml)
Anova(lml,test.statistic="F")


# Check that the residuals are normally distributed

qqnorm(resid(lml)) 
hist(resid(lml))

#Is female CTmax affected by S. apis (Model F)

female_spir <- subset (spir, Sex == 'Female') 


lmf <- lmer(CTmax ~ mass + spirapis + chillcoma + (1|Site), data=female_spir)

summary(lmf)
Anova(lmf, test.statistic = "F")

# Check that the residuals are normally distributed

qqnorm(resid(lmf))
hist(resid(lmf))


#Is male CTmax affected by *S. apis*? (Model G)

male_spir <- subset (spir, Sex == 'Male') 


lmg <- lmer(CTmax ~ mass + spirapis + chillcoma + (1|Site), data=male_spir)

summary(lmg)
Anova(lmg, test.statistic = "F")

# Check that the residuals are normally distributed

qqnorm(resid(lmg))
hist(resid(lmg))


## Effect of Vairimorpha apis Infection on Xenoglossa pruinosa CTmax


# Remove uninfected samples

vapis <- filter(dat, Vairimorpha_apis_RelativeIntensity_AdjustedforThreshold > 0)

# simplify column name

vapis$vairapis <- vapis$Vairimorpha_apis_RelativeIntensity_AdjustedforThreshold


# Model M:

# with interaction
lmm <- lmer(CTmax ~ mass * Sex + vairapis + chillcoma + (1|Site), data=vapis)

# without interaction
lm <- lmer(CTmax ~ mass + Sex + vairapis + chillcoma + (1|Site), data=vapis)

anova(lmm,lm) #go with interaction

# Model Results

summary(lmm)
Anova(lmm, test.statistic = "F")

#Is female CTmax affected by V. apis? (Model H)

female_vapis <- subset (vapis, Sex == 'Female') 


lmh <- lmer(CTmax ~ mass + vairapis + chillcoma + (1|Site), data=female_vapis)

summary(lmh)
Anova(lmh, test.statistic = "F")


#Is male CTmax affected by V. apis? (Model I)

male_vapis <- subset (vapis, Sex == 'Male') 


lmi <- lmer(CTmax ~ mass + vairapis + chillcoma + (1|Site), data=male_vapis)

summary(lmi)
Anova(lmi, test.statistic = "F")

# Testing for spatial autocorrelation of average CTmax with Moran's I (Table S3)


datsite_AvCTmax <- dat %>%group_by(Site) %>%summarise(n=n(),mean=mean(CTmax), sd=sd(CTmax)) # get average CTmax at sites
datsite_AvCTmax

datsite_join <- datsite_AvCTmax %>% left_join(datsite, by="Site") # merge back with site data to get longitude and latitude

datsite_MoransI_CTmax <- select(datsite_join, "mean", "Site", "Longitude", "Latitude") # select the data to use

site.dists <- as.matrix(dist(cbind(datsite_MoransI_CTmax$Longitude, datsite_MoransI_CTmax$Latitude))) # create distance matrix

site.dists.inv <- 1/site.dists # get the inverse of matrix values
diag(site.dists.inv) <- 0 # assign diagonal entries as zero

site.dists.inv[1:5, 1:5] # check data

Moran.I(datsite_MoransI_CTmax$mean, site.dists.inv) # calculate Moran's I

# Moran's I for parasite intensities

# Trypanosomes 

datsite_AvTryp <- tryp %>%group_by(Site) %>%summarise(n=n(),mean=mean(trypanosomes), sd=sd(trypanosomes))
datsite_AvTryp

datsite_join <- datsite_AvTryp %>% left_join(datsite, by="Site") 

datsite_MoransI_tryp <- select(datsite_join, "mean", "Site", "Longitude", "Latitude")         

site.dists <- as.matrix(dist(cbind(datsite_MoransI_tryp$Longitude, datsite_MoransI_tryp$Latitude)))

site.dists.inv <- 1/site.dists 
diag(site.dists.inv) <- 0 

site.dists.inv[1:5, 1:5] 

Moran.I(datsite_MoransI_tryp$mean, site.dists.inv)

# Spiroplasma apis

datsite_AvSpir <- spir %>%group_by(Site) %>%summarise(n=n(),mean=mean(spirapis), sd=sd(spirapis))
datsite_AvSpir

datsite_join <- datsite_AvSpir %>% left_join(datsite, by="Site") 

datsite_MoransI_spir <- select(datsite_join, "mean", "Site", "Longitude", "Latitude")        

site.dists <- as.matrix(dist(cbind(datsite_MoransI_spir$Longitude, datsite_MoransI_spir$Latitude)))

site.dists.inv <- 1/site.dists 
diag(site.dists.inv) <- 0 

site.dists.inv[1:5, 1:5] 

Moran.I(datsite_MoransI_spir$mean, site.dists.inv)

# Vairimorpha apis

datsite_AvVair <- vapis %>%group_by(Site) %>%summarise(n=n(),mean=mean(vairapis), sd=sd(vairapis))
datsite_AvVair

datsite_join <- datsite_AvVair %>% left_join(datsite, by="Site") 

datsite_MoransI_vair <- select(datsite_join, "mean", "Site", "Longitude", "Latitude")     

site.dists <- as.matrix(dist(cbind(datsite_MoransI_vair$Longitude, datsite_MoransI_vair$Latitude)))

site.dists.inv <- 1/site.dists 
diag(site.dists.inv) <- 0 

site.dists.inv[1:5, 1:5] 

Moran.I(datsite_MoransI_vair$mean, site.dists.inv)


# Graphing


# Figure 1 : Sex-specific relationship between body mass and CTmax

ggplot(dat, aes(x = mass, y = CTmax, color = Sex)) +
  geom_point(size=3, aes(color = Sex)) +
  geom_smooth(method = "lm", linewidth=1.2) + theme_classic() +  
  theme( axis.line = element_line(colour = "black", size = 1, linetype = "solid"))+
  scale_x_continuous(breaks = scales::pretty_breaks(n = 10)) +
  scale_y_continuous(breaks = scales::pretty_breaks(n = 5))

# get line information determined by ggplot:

lmfemaleCTmax <- lm(CTmax ~ mass, data = female)
summary(lmfemaleCTmax)
confint(lmfemaleCTmax, level = 0.95)

lmmaleCTmax <- lm(CTmax ~ mass, data = male)
summary(lmmaleCTmax)
confint(lmmaleCTmax, level = 0.95)

# Figure 2a: Relationship between temperature and CTmax

ggplot(dat, aes(x = temperature, y = CTmax)) +
  geom_point(size=3, aes(color = Sex)) +
  theme_classic() +  
  theme( axis.line = element_line(colour = "black", size = 1, linetype = "solid"))+
  scale_x_continuous(breaks = scales::pretty_breaks(n = 10)) +
  scale_y_continuous(breaks = scales::pretty_breaks(n = 5))

# Figure 2b: Relationship between temperature and the population-level standard deviation in CTmax

ggplot(datsite, aes(x = temperature, y = CTmax_SD)) +
  geom_point(size=3, aes(color = Sex)) +
  geom_smooth(method = "lm", linewidth=1.2) + theme_classic() +  
  theme( axis.line = element_line(colour = "black", size = 1, linetype = "solid"))+
  scale_x_continuous(breaks = scales::pretty_breaks(n = 10)) +
  scale_y_continuous(breaks = scales::pretty_breaks(n = 5)) 

# get line information determined by ggplot:

lmCTmaxSD <- lm(CTmax_SD ~ temperature, data = datsite)
summary(lmCTmaxSD)
confint(lmCTmaxSD, level = 0.95)

# Figure 3: Relationship between trypanosome intensity and CTmax for both sexes

ggplot(tryp, aes(x = trypanosomes, y = CTmax, color=Sex)) +
  geom_point(size=3, aes(color=Sex)) +
  geom_smooth(method = "lm", linewidth=1.2, data=subset(tryp,Sex=="Female")) + theme_classic() +  
  theme( axis.line = element_line(colour = "black", size = 1, linetype = "solid"))+ 
  scale_y_continuous(breaks = scales::pretty_breaks(n = 5))

# get line information determined by ggplot:

lmtryp <- lm(CTmax ~ trypanosomes, data = tryp)
summary(lmtryp)
confint(lmtryp, level = 0.95)

## Supplemental Figures

# Figure S1: site map was created using ArcGIS Pro

# Figure S2: Comparison of PestWatch and HOBO Probe average daily maximum temperatures during month of July (2019)

dattemp <- datsite_environment %>%
  pivot_longer(
    cols = c("HOBO_Probe_August_Daily_Average_Tmax_Celsius","HOBO_Probe_August_Daily_Average_Tmin_Celsius",
             "PestWatch_August_Daily_Average_Tmax_Celsius","PestWatch_August_Daily_Average_Tmin_Celsius"),
    names_to = 'datatype',
    values_to = 'site_temperature')

ggplot(dattemp, aes(x=Site, y=site_temperature, color = datatype)) + 
  theme( axis.line = element_line(colour = "black", size = 1, linetype = "solid")) +
  geom_point(size=7)+ theme_classic()


# Figure S3: Sex comparison of CTmax

ggplot(dat, aes(x=Sex, y=(CTmax), fill=Sex)) + 
  geom_boxplot(outlier.shape=NA, trim=FALSE, lwd=1) +
  theme_classic() +geom_jitter(position=position_jitterdodge(0.55), size = 1.5)+ 
  theme( axis.line = element_line(colour = "black", size = 1, linetype = "solid"))


# Figure S4a: Relationship between Spiroplasma apis intensity and CTmax for both sexes

ggplot(spir, aes(x = spirapis, y = CTmax, color=Sex)) +
  geom_point(size=3, aes(color=Sex)) +
  theme_classic() +  
  theme( axis.line = element_line(colour = "black", size = 1, linetype = "solid"))+ 
  scale_y_continuous(breaks = scales::pretty_breaks(n = 5))


# Figure S4b: Relationship between Vairimorpha apis intensity and CTmax for both sexes

ggplot(vapis, aes(x = vairapis, y = CTmax, color=Sex)) +
  geom_point(size=3, aes(color=Sex)) +
  theme_classic() +  
  theme( axis.line = element_line(colour = "black", size = 1, linetype = "solid"))+ 
  scale_y_continuous(breaks = scales::pretty_breaks(n = 5))
