# Supplementary material for: Body mass, temperature, and pathogen intensity differentially affect critical thermal maxima and their population‐level variation in a solitary bee
Source: Ecol Evol. 2024 Feb 15;14(2):e10945. doi: 10.1002/ece3.10945 (PMC10867875; doi:10.1002/ece3.10945)
Supplement: Supplementary file 1 — Data S1. [file ECE3-14-e10945-s001.zip › ece310945-sup-0003-AppendixS3.csv]

Sample ID	Species	Sex	Collection_Date	Site	Latitude	Longitude	Time_Chill_Coma_minutes	Mass_Before_CTmax_mg	Mass_After_CTmax_mg	deltaMass_mg	CTmax_Celsius	Time_to_CTmax_min	28sReferenceGene_RawCT_Mean	Trypanosome_RawCT_Mean	Trypanosome_DeltaCT	Trypanosome_ddCT	Trypanosome_2^-ddCT	Trypanosome_log(2^-ddCT)	Trypanosome_RelativeIntensity_AdjustedforThreshold	Vairimorpha_apis_RawCT_Mean	Vairimorpha_apis_DeltaCT	Vairimorpha_apis_ddCT	Vairimorpha_apis_2^-ddCT	Vairimorpha_apis_log(2^-ddCT)	Vairimorpha_apis_RelativeIntensity_AdjustedforThreshold	Spiroplasma_apis_RawCT_Mean	Spiroplasma_apis_DeltaCT	Spiroplasma_apis_ddCT	Spiroplasma_apis_2^-ddCT	Spiroplasma_apis_log(2^-ddCT)	Spiroplasma_apis_RelativeIntensity_AdjustedforThreshold
epl0038	Xenoglossa_pruinosa	Male	7/18/2019	Bellefonte	40.934	-77.68	96	73.3	59.5	-13.8	45.24	180.96	13.60537	32.46978	18.86441	-11.686	3294.925	3.517846	3.517846	28.85752	15.25215	-13.3988	10800.57	4.033447	4.033447	34.85225	21.24688	-10.0277	1043.86	3.018642	3.018642
epl0039	Xenoglossa_pruinosa	Female	7/18/2019	Bellefonte	40.934	-77.68	96	110	100.3	-9.7	44.61	178.44	11.55386	32.77536	21.2215	-9.32894	643.1182	2.808291	2.808291	25.78829	14.23443	-14.4165	21868.1	4.339811	4.339811	41	29.44614	-1.82845	3.55156	0.550419	0
epl0040	Xenoglossa_pruinosa	Male	7/18/2019	Bellefonte	40.934	-77.68	96	102.2	84.6	-17.6	47.59	190.36	13.62576	33.71006	20.0843	-10.4661	1414.562	3.150622	3.150622	29.39773	15.77197	-12.879	7532.954	3.876965	3.876965	37.4733	23.84754	-7.42705	172.094	2.235766	0
epl0041	Xenoglossa_pruinosa	Female	7/18/2019	Bellefonte	40.934	-77.68	96	108.1	87.5	-20.6	51.81	207.24	12.55987	33.24249	20.68262	-9.86782	934.3505	2.97051	2.97051	28.56805	16.00818	-12.6428	6395.272	3.805859	3.805859	35.78921	23.22934	-8.04525	264.1572	2.421862	0
epl0042	Xenoglossa_pruinosa	Male	7/18/2019	Bellefonte	40.934	-77.68	96	55.9	51.4	-4.5	38.07	152.28	12.81164	34.19675	21.38511	-9.16533	574.1684	2.759039	2.759039	28.3824	15.57076	-13.0802	8660.352	3.937536	3.937536	34.93268	22.12104	-9.15355	569.5004	2.755494	2.755494
epl0043	Xenoglossa_pruinosa	Female	7/18/2019	Bellefonte	40.934	-77.68	96	111.6	83.8	-27.8	47.29	189.16	13.29816	33.42563	20.12747	-10.423	1372.861	3.137627	3.137627	29.17639	15.87823	-12.7727	6998.063	3.844978	3.844978	32.17666	18.8785	-12.3961	5390.088	3.731596	3.731596
epl0044	Xenoglossa_pruinosa	Male	7/18/2019	Bellefonte	40.934	-77.68	96	71.8	55.4	-16.4	48.9	195.6	13.32436	34.57092	21.24656	-9.30388	632.0435	2.800747	2.800747	30.16926	16.8449	-11.8061	3580.809	3.553981	3.553981	30.83937	17.51501	-13.7596	13869.07	4.142047	4.142047
epl0045	Xenoglossa_pruinosa	Female	7/18/2019	Bellefonte	40.934	-77.68	96	93.3	77.6	-15.7	48.04	192.16	11.6092	32.15859	20.54939	-10.0011	1024.746	3.010616	3.010616	28.11787	16.50867	-12.1423	4520.605	3.655197	3.655197	33.83518	22.22598	-9.04861	529.5463	2.723904	2.723904
epl0046	Xenoglossa_pruinosa	Male	7/18/2019	Bellefonte	40.934	-77.68	96	66.7	47.3	-19.4	51.29	205.16	13.75172	33.84255	20.09083	-10.4596	1408.174	3.148656	3.148656	29.77855	16.02683	-12.6241	6313.131	3.800245	3.800245	33.06547	19.31375	-11.9608	3986.323	3.600573	3.600573
epl0047	Xenoglossa_pruinosa	Male	7/18/2019	Bellefonte	40.934	-77.68	96	76.3	53.3	-23	51.78	207.12	12.83169	33.99401	21.16232	-9.38812	670.0477	2.826106	2.826106	30.57748	17.74579	-10.9052	1917.719	3.282785	3.282785	33.1987	20.36701	-10.9076	1920.922	3.28351	3.28351
epl0048	Xenoglossa_pruinosa	Male	7/18/2019	Bellefonte	40.934	-77.68	96	110.8	93.7	-17.1	48.83	195.32	15.17563	34.75686	19.58123	-10.9692	2004.755	3.302061	3.302061	31.89057	16.71494	-11.936	3918.348	3.593103	3.593103	41	25.82437	-5.45022	43.72005	1.640681	0
epl0049	Xenoglossa_pruinosa	Female	7/18/2019	Bellefonte	40.934	-77.68	96	96.6	74.8	-21.8	50.73	202.92	13.68389	34.71409	21.0302	-9.52024	734.3072	2.865878	2.865878	30.54077	16.85688	-11.7941	3551.198	3.550375	3.550375	36.80694	23.12305	-8.15154	284.3537	2.453859	0
epl0050	Xenoglossa_pruinosa	Male	7/18/2019	Bellefonte	40.934	-77.68	96	95.5	74.5	-21	52.17	208.68	14.59473	38.5733	23.97857	-6.57187	95.13274	1.97833	0	32.23596	17.64123	-11.0097	2061.873	3.314262	3.314262	41	26.40527	-4.86932	29.22889	1.465812	0
epl0051	Xenoglossa_pruinosa	Female	7/18/2019	Bellefonte	40.934	-77.68	96	151.9	146.1	-5.8	41.53	166.12	13.1749	34.1362	20.9613	-9.58914	770.2271	2.886619	2.886619	31.04561	17.87071	-10.7803	1758.659	3.245182	3.245182	33.71092	20.53602	-10.7386	1708.569	3.232633	3.232633
epl0052	Xenoglossa_pruinosa	Female	7/18/2019	Bellefonte	40.934	-77.68	96	124.7	102.8	-21.9	49.41	197.64	12.83822	35.55593	22.71771	-7.83273	227.9747	2.357887	0	31.11404	18.27582	-10.3752	1328.102	3.123231	3.123231	41	28.16178	-3.11281	8.650677	0.93705	0
epl0053	Xenoglossa_pruinosa	Female	7/18/2019	Bellefonte	40.934	-77.68	96	141.6	104.7	-36.9	52.6	210.4	12.40275	33.68876	21.28601	-9.26443	614.9946	2.788871	2.788871	31.57592	19.17317	-9.4778	713.0206	2.853102	2.853102	30.01905	17.6163	-13.6583	12928.73	4.111556	4.111556
epl0054	Xenoglossa_pruinosa	Male	7/18/2019	Bellefonte	40.934	-77.68	96	73.8	60.8	-13	43.84	175.36	11.77562	32.9412	21.16558	-9.38486	668.5353	2.825124	2.825124	31.60095	19.82533	-8.82564	453.7142	2.656782	2.656782	28.9983	17.22268	-14.0519	16984.29	4.230047	4.230047
epl0055	Xenoglossa_pruinosa	Male	7/18/2019	Bellefonte	40.934	-77.68	96	90.1	82.4	-7.7	46.01	184.04	12.82993	32.79837	19.96844	-10.582	1532.849	3.185499	3.185499	30.81946	17.98953	-10.6614	1619.62	3.209413	3.209413	32.85159	20.02166	-11.2529	2440.453	3.38747	3.38747
epl0056	Xenoglossa_pruinosa	Male	7/18/2019	Bellefonte	40.934	-77.68	96	92.9	85.7	-7.2	43.93	175.72	12.70313	33.21866	20.51553	-10.0349	1049.081	3.020809	3.020809	30.32405	17.62092	-11.0301	2091.105	3.320376	3.320376	31.39563	18.6925	-12.5821	6131.792	3.787587	3.787587
epl0057	Xenoglossa_pruinosa	Female	7/18/2019	Bellefonte	40.934	-77.68	96	140.6	130.3	-10.3	44.51	178.04	11.99915	32.41248	20.41333	-10.1371	1126.093	3.051574	3.051574	28.95148	16.95233	-11.6986	3323.851	3.521642	3.521642	31.48198	19.48283	-11.7918	3545.474	3.549674	3.549674
epl0058	Xenoglossa_pruinosa	Male	7/18/2019	Bellefonte	40.934	-77.68	96	121.9	110.6	-11.3	47.03	188.12	13.10876	33.51966	20.4109	-10.1395	1127.991	3.052306	3.052306	30.36161	17.25285	-11.3981	2698.833	3.431176	3.431176	33.37432	20.26556	-11.009	2060.863	3.314049	3.314049
epl0059	Xenoglossa_pruinosa	Male	7/18/2019	Bellefonte	40.934	-77.68	96	80.9	74.5	-6.4	41.03	164.12	13.13378	32.33939	19.20561	-11.3448	2600.963	3.415134	3.415134	29.62087	16.48709	-12.1639	4588.733	3.661693	3.661693	37.03852	23.90474	-7.36985	165.4043	2.218547	0
epl0060	Xenoglossa_pruinosa	Male	7/18/2019	Bellefonte	40.934	-77.68	96	80.8	64.9	-15.9	50.99	203.96	12.44816	34.14632	21.69816	-8.85228	462.1701	2.664802	2.664802	30.16539	17.71723	-10.9337	1956.067	3.291384	3.291384	37.09918	24.65102	-6.62357	98.60391	1.993894	0
epl0061	Xenoglossa_pruinosa	Female	7/18/2019	Bellefonte	40.934	-77.68	96	109.4	100.4	-9	43.01	172.04	12.25876	30.37338	18.11462	-12.4358	5540.575	3.743555	3.743555	28.1591	15.90034	-12.7506	6891.632	3.838322	3.838322	35.59482	23.33606	-7.93853	245.322	2.389737	0
epl0062	Xenoglossa_pruinosa	Female	7/18/2019	Bellefonte	40.934	-77.68	96	129.6	109.2	-20.4	49.72	198.88	12.23107	34.15547	21.9244	-8.62604	395.0907	2.596697	2.596697	29.96872	17.73765	-10.9133	1928.576	3.285237	3.285237	41	28.76893	-2.50566	5.679103	0.75428	0
epl0063	Xenoglossa_pruinosa	Female	7/18/2019	Bellefonte	40.934	-77.68	96	129.3	113.3	-16	43.36	173.44	12.17682	29.7569	17.58008	-12.9704	8025.413	3.904467	3.904467	31.15896	18.98214	-9.66883	813.969	2.910608	2.910608	41	28.82318	-2.45141	5.469515	0.737949	0
epl0064	Xenoglossa_pruinosa	Female	7/18/2019	Bellefonte	40.934	-77.68	96	112.8	84.7	-28.1	50.58	202.32	12.61789	33.71792	21.10003	-9.45041	699.6114	2.844857	2.844857	31.21126	18.59337	-10.0576	1065.711	3.027639	3.027639	31.55473	18.93684	-12.3378	5176.47	3.714034	3.714034
epl0065	Xenoglossa_pruinosa	Female	7/18/2019	Bellefonte	40.934	-77.68	96	117.1	106.5	-10.6	41.37	165.48	11.27488	33.20686	21.93198	-8.61846	393.0203	2.594415	2.594415	29.68635	18.41147	-10.2395	1208.917	3.082397	3.082397	31.88675	20.61187	-10.6627	1621.061	3.209799	3.209799
epl0066	Xenoglossa_pruinosa	Male	7/18/2019	Bellefonte	40.934	-77.68	96	69.8	58.5	-11.3	43.4	173.6	12.47313	30.34246	17.86933	-12.6811	6567.415	3.817394	3.817394	31.2371	18.76397	-9.887	946.8552	2.976284	2.976284	30.41172	17.93859	-13.336	10340.39	4.014537	4.014537
epl0067	Xenoglossa_pruinosa	Female	7/18/2019	Bellefonte	40.934	-77.68	96	122.9	85.8	-37.1	51.26	205.04	12.39666	31.99662	19.59996	-10.9505	1978.896	3.296423	3.296423	29.41235	17.01569	-11.6353	3181.034	3.502568	3.502568	30.84776	18.4511	-12.8235	7248.632	3.860256	3.860256
epl0087	Xenoglossa_pruinosa	Female	7/19/2019	Holtwood	39.862	-76.31	242	111.5	79.6	-31.9	45.83	183.32	12.26373	34.01978	21.75605	-8.79439	443.992	2.647375	2.647375	28.42183	16.1581	-12.4929	5764.061	3.760729	3.760729	32.85284	20.58911	-10.6855	1646.838	3.216651	3.216651
epl0088	Xenoglossa_pruinosa	Female	7/19/2019	Holtwood	39.862	-76.31	242	122.4	98.1	-24.3	46.32	185.28	11.68969	32.39928	20.70959	-9.84085	917.0458	2.962391	2.962391	27.53193	15.84224	-12.8087	7174.835	3.855812	3.855812	37.55437	25.86468	-5.40991	42.51538	1.628546	0
epl0089	Xenoglossa_pruinosa	Male	7/19/2019	Holtwood	39.862	-76.31	242	94.1	78.3	-15.8	45.13	180.52	14.1058	34.68314	20.57734	-9.9731	1005.084	3.002202	3.002202	29.41169	15.30589	-13.3451	10405.65	4.017269	4.017269	36.20214	22.09634	-9.17825	579.3346	2.762929	0
epl0090	Xenoglossa_pruinosa	Male	7/19/2019	Holtwood	39.862	-76.31	242	79.7	56.9	-22.8	48.57	194.28	12.91442	34.02418	21.10976	-9.44068	694.9089	2.841928	2.841928	29.32132	16.4069	-12.2441	4851.012	3.685832	3.685832	34.54334	21.62892	-9.64567	801.0081	2.903637	2.903637
epl0091	Xenoglossa_pruinosa	Female	7/19/2019	Holtwood	39.862	-76.31	242	107.8	81.4	-26.4	46.19	184.76	12.88489	33.00918	20.12429	-10.4262	1375.891	3.138584	3.138584	25.88631	13.00142	-15.6496	51402.47	4.710984	4.710984	41	28.11511	-3.15948	8.935095	0.951099	0
epl0092	Xenoglossa_pruinosa	Female	7/19/2019	Holtwood	39.862	-76.31	242	102.8	59.6	-43.2	52.06	208.24	12.97899	34.96714	21.98815	-8.56229	378.0125	2.577506	2.577506	29.15703	16.17804	-12.4729	5684.942	3.754726	3.754726	29.47441	16.49542	-14.7792	28117.35	4.448974	4.448974
epl0093	Xenoglossa_pruinosa	Male	7/19/2019	Holtwood	39.862	-76.31	242	67.6	51.4	-16.2	46.47	185.88	12.46847	34.00268	21.53421	-9.01623	517.7924	2.714156	2.714156	31.35314	18.88467	-9.7663	870.8618	2.939949	2.939949	33.51649	21.04802	-10.2266	1198.134	3.078505	3.078505
epl0094	Xenoglossa_pruinosa	Female	7/19/2019	Holtwood	39.862	-76.31	242	99.9	84.1	-15.8	42.33	169.32	12.41223	32.61143	20.1992	-10.3512	1306.272	3.116034	3.116034	28.25976	15.84753	-12.8034	7148.575	3.854219	3.854219	31.9093	19.49707	-11.7775	3510.651	3.545388	3.545388
epl0095	Xenoglossa_pruinosa	Female	7/19/2019	Holtwood	39.862	-76.31	242	104.2	75.6	-28.6	46.29	185.16	12.85068	34.02956	21.17888	-9.37156	662.4005	2.821121	2.821121	29.47123	16.62055	-12.0304	4183.283	3.621517	3.621517	32.56383	19.71315	-11.5614	3022.325	3.480341	3.480341
epl0096	Xenoglossa_pruinosa	Male	7/19/2019	Holtwood	39.862	-76.31	242	82	62.1	-19.9	45.67	182.68	13.6406	33.9135	20.2729	-10.2775	1241.217	3.093848	3.093848	29.43104	15.79044	-12.8605	7437.129	3.871405	3.871405	32.0984	18.4578	-12.8168	7215.047	3.858239	3.858239
epl0097	Xenoglossa_pruinosa	Male	7/19/2019	Holtwood	39.862	-76.31	242	91.1	64.9	-26.2	45.88	183.52	15.63746	34.23603	18.59857	-11.9519	3961.607	3.597871	3.597871	30.46908	14.83162	-13.8194	14455.69	4.160039	4.160039	38.25101	22.61355	-8.66104	404.7937	2.607234	0
epl0098	Xenoglossa_pruinosa	Female	7/19/2019	Holtwood	39.862	-76.31	242	118.2	85.8	-32.4	48.6	194.4	13.54374	34.78696	21.24322	-9.30722	633.5084	2.801752	2.801752	31.25318	17.70944	-10.9415	1966.657	3.293729	3.293729	41	27.45626	-3.81833	14.10694	1.149433	0
epl0099	Xenoglossa_pruinosa	Female	7/19/2019	Holtwood	39.862	-76.31	242	108.6	76.6	-32	48.81	195.24	13.41501	34.06568	20.65067	-9.89977	955.2735	2.980128	2.980128	31.27238	17.85737	-10.7936	1774.996	3.249197	3.249197	41	27.58499	-3.6896	12.90272	1.110681	0
epl0100	Xenoglossa_pruinosa	Female	7/19/2019	Holtwood	39.862	-76.31	242	121.2	95.3	-25.9	46.58	186.32	12.94184	34.45842	21.51658	-9.03386	524.1587	2.719463	2.719463	30.6433	17.70146	-10.9495	1977.566	3.296131	3.296131	41	28.05816	-3.21643	9.294859	0.968243	0
epl0101	Xenoglossa_pruinosa	Female	7/19/2019	Holtwood	39.862	-76.31	242	133.9	100.4	-33.5	49.93	199.72	12.50087	37.55272	25.05185	-5.49859	45.21063	1.655241	0	31.17473	18.67386	-9.97711	1007.881	3.003409	3.003409	41	28.49913	-2.77546	6.846957	0.835498	0
epl0102	Xenoglossa_pruinosa	Male	7/19/2019	Holtwood	39.862	-76.31	242	89.3	74.6	-14.7	43.84	175.36	11.91258	33.75612	21.84354	-8.7069	417.867	2.621038	2.621038	31.4672	19.55462	-9.09635	547.3614	2.738274	2.738274	30.04155	18.12897	-13.1456	9062.058	3.957227	3.957227
epl0103	Xenoglossa_pruinosa	Male	7/19/2019	Holtwood	39.862	-76.31	242	78.4	66	-12.4	39	156	12.42343	33.13603	20.7126	-9.83784	915.1345	2.961485	2.961485	30.21196	17.78853	-10.8624	1861.745	3.26992	3.26992	32.94643	20.523	-10.7516	1724.058	3.236552	3.236552
epl0104	Xenoglossa_pruinosa	Male	7/19/2019	Holtwood	39.862	-76.31	242	70	50.1	-19.9	45.67	182.68	12.82146	34.03454	21.21308	-9.33736	646.8826	2.810825	2.810825	31.56231	18.74085	-9.91012	962.1513	2.983243	2.983243	28.84115	16.01969	-15.2549	39100.6	4.592183	4.592183
epl0105	Xenoglossa_pruinosa	Female	7/19/2019	Holtwood	39.862	-76.31	242	118.5	98.5	-20	43.18	172.72	12.41352	32.80134	20.38782	-10.1626	1146.182	3.059253	3.059253	30.37904	17.96552	-10.6855	1646.8	3.216641	3.216641	30.29376	17.88024	-13.3944	10767.18	4.032102	4.032102
epl0106	Xenoglossa_pruinosa	Male	7/19/2019	Holtwood	39.862	-76.31	242	80.4	55.1	-25.3	49.19	196.76	12.71274	34.15421	21.44147	-9.10897	552.1705	2.742073	2.742073	30.40466	17.69192	-10.9591	1990.686	3.299003	3.299003	32.94393	20.23119	-11.0434	2110.55	3.324396	3.324396
epl0107	Xenoglossa_pruinosa	Male	7/19/2019	Holtwood	39.862	-76.31	242	77.1	56	-21.1	44.38	177.52	12.93471	34.81021	21.8755	-8.67494	408.7118	2.611417	2.611417	30.85747	17.92276	-10.7282	1696.34	3.229513	3.229513	41	28.06529	-3.2093	9.249036	0.966096	0
epl0108	Xenoglossa_pruinosa	Female	7/19/2019	Holtwood	39.862	-76.31	242	128.6	91.8	-36.8	46.97	187.88	12.05626	34.42415	22.36789	-8.18255	290.5313	2.463193	2.463193	30.18303	18.12677	-10.5242	1472.651	3.1681	3.1681	41	28.94374	-2.33085	5.031027	0.701657	0
epl0109	Xenoglossa_pruinosa	Male	7/19/2019	Holtwood	39.862	-76.31	242	81.2	65.6	-15.6	44.83	179.32	13.64976	33.7284	20.07864	-10.4718	1420.123	3.152326	3.152326	29.77358	16.12382	-12.5272	5902.662	3.771048	3.771048	41	27.35024	-3.92435	15.18266	1.181348	0
epl0110	Xenoglossa_pruinosa	Female	7/19/2019	Holtwood	39.862	-76.31	242	128.3	99.5	-28.8	45.08	180.32	11.65523	33.25556	21.60033	-8.95011	494.5971	2.694252	2.694252	30.07046	18.41523	-10.2357	1205.771	3.081265	3.081265	37.15052	25.49529	-5.7793	54.92165	1.739744	0
epl0111	Xenoglossa_pruinosa	Male	7/19/2019	Holtwood	39.862	-76.31	242	78.4	49.6	-28.8	51.14	204.56	11.51027	34.35261	22.84234	-7.7081	209.1074	2.320369	2.320369	30.69094	19.18067	-9.4703	709.3235	2.850844	2.850844	34.99733	23.48706	-7.78753	220.9434	2.344281	2.344281
epl0112	Xenoglossa_pruinosa	Female	7/19/2019	Holtwood	39.862	-76.31	242	119.4	95.7	-23.7	50.76	203.04	12.14603	34.20864	22.06261	-8.48783	358.9975	2.555091	2.555091	31.21616	19.07013	-9.58084	765.8086	2.88412	2.88412	31.26368	19.11765	-12.1569	4566.721	3.659604	3.659604
epl0113	Xenoglossa_pruinosa	Male	7/19/2019	Holtwood	39.862	-76.31	242	69	51.2	-17.8	41.5	166	12.68934	32.23574	19.5464	-11.004	2053.743	3.312546	3.312546	31.5359	18.84656	-9.80441	894.1729	2.951422	2.951422	31.69808	19.00874	-12.2659	4924.812	3.69239	3.69239
epl0114	Xenoglossa_pruinosa	Male	7/19/2019	Holtwood	39.862	-76.31	242	84.3	64.4	-19.9	46.39	185.56	12.28023	35.05361	22.77338	-7.77706	219.3453	2.341128	0	31.07399	18.79376	-9.85721	927.5042	2.967316	2.967316	32.46278	20.18255	-11.092	2182.919	3.339038	3.339038
epl0115	Xenoglossa_pruinosa	Female	7/19/2019	Holtwood	39.862	-76.31	242	104.6	75	-29.6	40.51	162.04	12.31855	31.41124	19.09269	-11.4578	2812.72	3.449126	3.449126	29.00555	16.687	-11.964	3994.973	3.601514	3.601514	31.16878	18.85023	-12.4244	5496.749	3.740106	3.740106
epl0116	Xenoglossa_pruinosa	Male	7/19/2019	Holtwood	39.862	-76.31	242	75.7	58.5	-17.2	44.49	177.96	12.98521	33.09406	20.10885	-10.4416	1390.695	3.143232	3.143232	31.00441	18.0192	-10.6318	1586.652	3.200482	3.200482	30.78957	17.80436	-13.4702	11348.65	4.054944	4.054944
epl0132	Xenoglossa_pruinosa	Male	7/21/2019	Pennsylvania_Furnace	40.71	-77.95	90	41.1	37	-4.1	37.21	148.84	12.9255	34.27459	21.34909	-9.20135	588.6842	2.769882	2.769882	30.09637	17.17087	-11.4801	2856.633	3.455854	3.455854	32.38456	19.45906	-11.8155	3604.374	3.55683	3.55683
epl0133	Xenoglossa_pruinosa	Female	7/21/2019	Pennsylvania_Furnace	40.71	-77.95	90	84	62.5	-21.5	50.18	200.72	12.7065	33.04504	20.33854	-10.2119	1186.01	3.074088	3.074088	28.35255	15.64605	-13.0049	8219.985	3.914871	3.914871	36.93441	24.22791	-7.04668	132.2096	2.121263	0
epl0134	Xenoglossa_pruinosa	Male	7/21/2019	Pennsylvania_Furnace	40.71	-77.95	90	33.1	27.6	-5.5	43.29	173.16	12.87912	32.70726	19.82814	-10.7223	1689.406	3.227734	3.227734	28.131	15.25188	-13.3991	10802.59	4.033528	4.033528	33.49502	20.6159	-10.6587	1616.539	3.208586	3.208586
epl0135	Xenoglossa_pruinosa	Female	7/21/2019	Pennsylvania_Furnace	40.71	-77.95	90	71.3	51.6	-19.7	50.18	200.72	12.43354	33.04766	20.61412	-9.93632	979.7841	2.99113	2.99113	27.2182	14.78466	-13.8663	14933.97	4.174175	4.174175	35.27492	22.84138	-8.43321	345.6608	2.53865	0
epl0136	Xenoglossa_pruinosa	Male	7/21/2019	Pennsylvania_Furnace	40.71	-77.95	90	37.5	31.5	-6	44.32	177.28	12.54764	32.39221	19.84457	-10.7059	1670.275	3.222788	3.222788	28.34327	15.79563	-12.8553	7410.422	3.869843	3.869843	35.57144	23.0238	-8.25079	304.6044	2.483736	0
epl0137	Xenoglossa_pruinosa	Female	7/21/2019	Pennsylvania_Furnace	40.71	-77.95	90	88.5	72.3	-16.2	47.86	191.44	12.94826	33.10316	20.1549	-10.3955	1347.005	3.129369	3.129369	28.58305	15.63479	-13.0162	8284.391	3.918261	3.918261	36.51111	23.56285	-7.71174	209.636	2.321466	0
epl0138	Xenoglossa_pruinosa	Male	7/21/2019	Pennsylvania_Furnace	40.71	-77.95	90	33.1	27.4	-5.7	40.72	162.88	13.42216	34.16021	20.73805	-9.81239	899.1325	2.953824	2.953824	29.56556	16.1434	-12.5076	5823.093	3.765154	3.765154	35.29395	21.87179	-9.4028	676.9019	2.830526	0
epl0139	Xenoglossa_pruinosa	Female	7/21/2019	Pennsylvania_Furnace	40.71	-77.95	90	83.2	72.1	-11.1	43.19	172.76	11.98897	33.94018	21.95121	-8.59923	387.8164	2.588626	2.588626	30.69124	18.70227	-9.9487	988.2279	2.994857	2.994857	31.87756	19.88859	-11.386	2676.261	3.427528	3.427528
epl0140	Xenoglossa_pruinosa	Male	7/21/2019	Pennsylvania_Furnace	40.71	-77.95	90	68.3	60.2	-8.1	43.28	173.12	12.88823	32.45014	19.56191	-10.9885	2031.782	3.307877	3.307877	29.93985	17.05162	-11.5994	3102.789	3.491752	3.491752	36.94783	24.0596	-7.21499	148.5694	2.171929	0
epl0141	Xenoglossa_pruinosa	Male	7/21/2019	Pennsylvania_Furnace	40.71	-77.95	90	51.4	45.4	-6	43.22	172.88	12.89635	34.3523	21.45595	-9.09449	546.6562	2.737714	2.737714	29.56165	16.6653	-11.9857	4055.517	3.608046	3.608046	35.24867	22.35232	-8.92227	485.1449	2.685871	0
epl0142	Xenoglossa_pruinosa	Female	7/21/2019	Pennsylvania_Furnace	40.71	-77.95	90	76.2	64.8	-11.4	47.07	188.28	13.04343	35.22733	22.1839	-8.36654	330.0498	2.51858	0	29.51065	16.46722	-12.1838	4652.37	3.667674	3.667674	36.30935	23.26592	-8.00867	257.5436	2.410851	0
epl0143	Xenoglossa_pruinosa	Female	7/21/2019	Pennsylvania_Furnace	40.71	-77.95	90	92.1	78.7	-13.4	43.91	175.64	12.80114	33.65255	20.85141	-9.69903	831.1874	2.919699	2.919699	30.80177	18.00063	-10.6503	1607.207	3.206072	3.206072	41	28.19886	-3.07573	8.431171	0.925888	0
epl0144	Xenoglossa_pruinosa	Male	7/21/2019	Pennsylvania_Furnace	40.71	-77.95	90	63.8	52.2	-11.6	46.9	187.6	13.79542	33.40713	19.61171	-10.9387	1962.844	3.292886	3.292886	29.86336	16.06794	-12.583	6135.776	3.787869	3.787869	36.38311	22.58769	-8.6869	412.115	2.615018	0
epl0145	Xenoglossa_pruinosa	Female	7/21/2019	Pennsylvania_Furnace	40.71	-77.95	90	93.5	64.2	-29.3	50.3	201.2	13.01801	34.20476	21.18675	-9.36369	658.7969	2.818752	2.818752	30.49814	17.48013	-11.1708	2305.462	3.362758	3.362758	36.84576	23.82775	-7.44684	174.4709	2.241723	0
epl0146	Xenoglossa_pruinosa	Male	7/21/2019	Pennsylvania_Furnace	40.71	-77.95	90	60.6	42	-18.6	49.29	197.16	14.15294	34.57504	20.4221	-10.1283	1119.268	3.048934	3.048934	30.89517	16.74223	-11.9087	3844.926	3.584888	3.584888	41	26.84706	-4.42753	21.51891	1.33282	0
epl0147	Xenoglossa_pruinosa	Male	7/21/2019	Pennsylvania_Furnace	40.71	-77.95	90	32.7	26.4	-6.3	41.01	164.04	11.54424	32.80914	21.2649	-9.28554	624.0596	2.795226	2.795226	30.82239	19.27815	-9.37282	662.9793	2.8215	2.8215	41	29.45576	-1.81883	3.527957	0.547523	0
epl0148	Xenoglossa_pruinosa	Female	7/21/2019	Pennsylvania_Furnace	40.71	-77.95	90	100.1	84.6	-15.5	44.54	178.16	12.95012	35.99194	23.04182	-7.50862	182.1042	2.26032	0	30.97491	18.02479	-10.6262	1580.516	3.198799	3.198799	41	28.04988	-3.22471	9.348358	0.970735	0
epl0149	Xenoglossa_pruinosa	Female	7/21/2019	Pennsylvania_Furnace	40.71	-77.95	90	84	77.3	-6.7	36.67	146.68	12.08953	34.40885	22.31932	-8.23112	300.4789	2.477814	2.477814	30.20298	18.11345	-10.5375	1486.311	3.17211	3.17211	41	28.91047	-2.36412	5.148396	0.711672	0
epl0150	Xenoglossa_pruinosa	Male	7/21/2019	Pennsylvania_Furnace	40.71	-77.95	90	33.3	26.6	-6.7	38.12	152.48	12.08458	32.6947	20.61012	-9.94032	982.5044	2.992334	2.992334	30.19374	18.10916	-10.5418	1490.737	3.173401	3.173401	37.30233	25.21775	-6.05684	66.57197	1.823291	0
epl0151	Xenoglossa_pruinosa	Female	7/21/2019	Pennsylvania_Furnace	40.71	-77.95	90	123.7	92.6	-31.1	50.37	201.48	11.02045	32.23823	21.21778	-9.33266	644.7786	2.809411	2.809411	30.12208	19.10163	-9.54934	749.269	2.874638	2.874638	41	29.97955	-1.29504	2.453843	0.389847	0
epl0152	Xenoglossa_pruinosa	Female	7/21/2019	Pennsylvania_Furnace	40.71	-77.95	90	92.8	76.8	-16	44.06	176.24	13.08966	33.72404	20.63438	-9.91606	966.1209	2.985031	2.985031	31.11659	18.02693	-10.624	1578.173	3.198155	3.198155	34.50061	21.41095	-9.86364	931.6492	2.969252	2.969252
epl0153	Xenoglossa_pruinosa	Male	7/21/2019	Pennsylvania_Furnace	40.71	-77.95	90	68.4	58.8	-9.6	44.45	177.8	13.33819	27.60247	14.26428	-16.2862	79913.96	4.902623	4.902623	30.37296	17.03477	-11.6162	3139.241	3.496825	3.496825	36.26267	22.92448	-8.35011	326.3131	2.513634	0
epl0154	Xenoglossa_pruinosa	Female	7/21/2019	Pennsylvania_Furnace	40.71	-77.95	90	91.9	81.4	-10.5	43.71	174.84	10.9749	33.58953	22.61463	-7.93581	244.8594	2.388917	2.388917	29.9644	18.9895	-9.66147	809.827	2.908392	2.908392	41	30.0251	-1.24949	2.377579	0.376135	0
epl0155	Xenoglossa_pruinosa	Male	7/21/2019	Pennsylvania_Furnace	40.71	-77.95	90	25.1	21.3	-3.8	41.24	164.96	12.95014	31.46049	18.51035	-12.0401	4211.417	3.624428	3.624428	28.94821	15.99807	-12.6529	6440.246	3.808902	3.808902	41	28.04986	-3.22473	9.348488	0.970741	0
epl0156	Xenoglossa_pruinosa	Female	7/21/2019	Pennsylvania_Furnace	40.71	-77.95	90	76.3	57	-19.3	42.22	168.88	12.9076	34.32932	21.42172	-9.12872	559.7815	2.748019	2.748019	31.13671	18.22911	-10.4219	1371.805	3.137292	3.137292	36.88014	23.97254	-7.30205	157.8109	2.198137	0
epl0157	Xenoglossa_pruinosa	Female	7/21/2019	Pennsylvania_Furnace	40.71	-77.95	90	103.4	89.2	-14.2	45.86	183.44	12.37073	33.0805	20.70977	-9.84067	916.9314	2.962337	2.962337	28.61449	16.24376	-12.4072	5431.783	3.734942	3.734942	41	28.62927	-2.64532	6.256358	0.796322	0
epl0158	Xenoglossa_pruinosa	Male	7/21/2019	Pennsylvania_Furnace	40.71	-77.95	90	37	33.2	-3.8	38.65	154.6	13.74027	35.19331	21.45304	-9.0974	547.76	2.73859	0	32.18179	18.44152	-10.2095	1183.997	3.073351	3.073351	41	27.25973	-4.01486	16.16569	1.208594	0
epl0159	Xenoglossa_pruinosa	Male	7/21/2019	Pennsylvania_Furnace	40.71	-77.95	90	61.7	47.8	-13.9	44.51	178.04	12.65851	33.68403	21.02552	-9.52492	736.6931	2.867287	2.867287	30.47286	17.81435	-10.8366	1828.722	3.262148	3.262148	41	28.34149	-2.9331	7.637513	0.882952	0
epl0160	Xenoglossa_pruinosa	Female	7/21/2019	Pennsylvania_Furnace	40.71	-77.95	90	96	76.7	-19.3	46.56	186.24	12.60224	34.26802	21.66578	-8.88466	472.6603	2.674549	2.674549	30.7259	18.12366	-10.5273	1475.829	3.169036	3.169036	41	28.39776	-2.87683	7.345359	0.866013	0
epl0161	Xenoglossa_pruinosa	Male	7/21/2019	Pennsylvania_Furnace	40.71	-77.95	90	54.5	48.2	-6.3	44.86	179.44	11.85322	34.2586	22.40538	-8.14506	283.0788	2.451907	2.451907	31.24228	19.38906	-9.26191	613.9213	2.788113	2.788113	41	29.14678	-2.12781	4.370544	0.640536	0
epl0174	Xenoglossa_pruinosa	Female	7/22/2019	Altoona	40.59	-78.26	185	136.8	130.3	-6.5	44.02	176.08	13.44296	33.81446	20.3715	-10.1789	1159.221	3.064166	3.064166	29.69033	16.24737	-12.4036	5418.208	3.733856	3.733856	36.60516	23.1622	-8.11239	276.7411	2.442074	0
epl0175	Xenoglossa_pruinosa	Female	7/22/2019	Altoona	40.59	-78.26	185	148.7	145.4	-3.3	44.36	177.44	11.64104	33.07303	21.43199	-9.11845	555.8108	2.744927	2.744927	28.34891	16.70787	-11.9431	3937.598	3.595231	3.595231	38.93251	27.29147	-3.98312	15.81392	1.199039	0
epl0176	Xenoglossa_pruinosa	Male	7/22/2019	Altoona	40.59	-78.26	185	66.2	70	3.8	42.1	168.4	13.00052	34.17381	21.17329	-9.37715	664.9721	2.822803	2.822803	29.5622	16.56168	-12.0893	4357.515	3.639239	3.639239	38.51055	25.51003	-5.76456	54.36337	1.735306	0
epl0177	Xenoglossa_pruinosa	Male	7/22/2019	Altoona	40.59	-78.26	185	57.1	61.6	4.5	43.88	175.52	12.80807	33.43858	20.63051	-9.91993	968.716	2.986196	2.986196	29.52019	16.71212	-11.9389	3926.015	3.593952	3.593952	36.19234	23.38427	-7.89032	237.2597	2.375224	0
epl0178	Xenoglossa_pruinosa	Male	7/22/2019	Altoona	40.59	-78.26	185	67.9	70.3	2.4	41.46	165.84	13.17731	33.60084	20.42353	-10.1269	1118.159	3.048504	3.048504	28.67681	15.4995	-13.1515	9098.859	3.958987	3.958987	41	27.82269	-3.4519	10.94275	1.039126	0
epl0179	Xenoglossa_pruinosa	Female	7/22/2019	Altoona	40.59	-78.26	185	117.4	100.4	-17	46.99	187.96	13.95923	33.99315	20.03392	-10.5165	1464.833	3.165788	3.165788	29.24442	15.28519	-13.3658	10556.03	4.023501	4.023501	36.50793	22.5487	-8.72589	423.4046	2.626756	0
epl0180	Xenoglossa_pruinosa	Female	7/22/2019	Altoona	40.59	-78.26	185	82.6	73.1	-9.5	48.78	195.12	13.05671	33.55451	20.4978	-10.0526	1062.053	3.026146	3.026146	29.38876	16.33205	-12.3189	5109.336	3.708364	3.708364	35.35886	22.30215	-8.97244	502.3131	2.700974	0
epl0181	Xenoglossa_pruinosa	Male	7/22/2019	Altoona	40.59	-78.26	185	74.4	77.9	3.5	42.59	170.36	14.22774	35.41752	21.18978	-9.36066	657.4147	2.817839	0	29.69939	15.47165	-13.1793	9276.212	3.967371	3.967371	34.82779	20.60005	-10.6745	1634.397	3.213358	3.213358
epl0182	Xenoglossa_pruinosa	Female	7/22/2019	Altoona	40.59	-78.26	185	100.2	95.4	-4.8	45.87	183.48	12.30991	32.51398	20.20407	-10.3464	1301.87	3.114568	3.114568	30.4386	18.12869	-10.5223	1470.693	3.167522	3.167522	34.81989	22.50998	-8.76461	434.922	2.638411	2.638411
epl0183	Xenoglossa_pruinosa	Female	7/22/2019	Altoona	40.59	-78.26	185	102.1	97.8	-4.3	44.75	179	12.65885	35.17629	22.51744	-8.033	261.9232	2.418174	0	30.99162	18.33277	-10.3182	1276.697	3.106088	3.106088	41	28.34115	-2.93344	7.639314	0.883054	0
epl0184	Xenoglossa_pruinosa	Male	7/22/2019	Altoona	40.59	-78.26	185	74.4	79.9	5.5	38.88	155.52	13.9452	34.84052	20.89532	-9.65512	806.2704	2.906481	2.906481	31.14555	17.20035	-11.4506	2798.853	3.44698	3.44698	41	27.0548	-4.21979	18.63306	1.270284	0
epl0185	Xenoglossa_pruinosa	Male	7/22/2019	Altoona	40.59	-78.26	185	42.9	50.5	7.6	38.4	153.6	15.3458	36.46929	21.12349	-9.42695	688.3269	2.837795	0	31.7698	16.424	-12.227	4793.853	3.680685	3.680685	39.63505	24.28925	-6.98534	126.7062	2.102798	0
epl0186	Xenoglossa_pruinosa	Female	7/22/2019	Altoona	40.59	-78.26	185	84.4	81.8	-2.6	42.92	171.68	12.99373	34.93523	21.9415	-8.60894	390.4354	2.591549	2.591549	30.62221	17.62848	-11.0225	2080.176	3.3181	3.3181	41	28.00627	-3.26832	9.635256	0.983863	0
epl0187	Xenoglossa_pruinosa	Female	7/22/2019	Altoona	40.59	-78.26	185	104.2	98.4	-5.8	44.19	176.76	12.46841	32.88817	20.41976	-10.1307	1121.085	3.049639	3.049639	29.89919	17.43078	-11.2202	2385.689	3.377614	3.377614	41	28.53159	-2.743	6.694624	0.825726	0
epl0188	Xenoglossa_pruinosa	Male	7/22/2019	Altoona	40.59	-78.26	185	80.5	85.5	5	38.65	154.6	14.12171	34.57603	20.45432	-10.0961	1094.548	3.039235	3.039235	29.86021	15.7385	-12.9125	7709.759	3.887041	3.887041	41	26.87829	-4.3963	21.05809	1.323419	0
epl0189	Xenoglossa_pruinosa	Male	7/22/2019	Altoona	40.59	-78.26	185	62.9	66.2	3.3	42.5	170	13.7105	34.62032	20.90982	-9.64062	798.2075	2.902116	2.902116	30.36305	16.65255	-11.9984	4091.517	3.611884	3.611884	41	27.2895	-3.98509	15.83553	1.199633	0
epl0190	Xenoglossa_pruinosa	Female	7/22/2019	Altoona	40.59	-78.26	185	108.5	88.9	-19.6	47.38	189.52	12.85804	31.93445	19.07641	-11.474	2844.639	3.454027	3.454027	28.91844	16.0604	-12.5906	6167.927	3.790139	3.790139	33.43067	20.57263	-10.702	1665.758	3.221612	3.221612
epl0191	Xenoglossa_pruinosa	Female	7/22/2019	Altoona	40.59	-78.26	185	81.5	85.2	3.7	39.12	156.48	12.14551	30.06499	17.91948	-12.631	6343.046	3.802298	3.802298	30.24732	18.10181	-10.5492	1498.351	3.175614	3.175614	24.3244	12.17889	-19.0957	560246.8	5.748379	5.748379
epl0192	Xenoglossa_pruinosa	Male	7/22/2019	Altoona	40.59	-78.26	185	70.1	74.7	4.6	38.17	152.68	12.67015	36.65632	23.98617	-6.56427	94.6329	1.976042	0	31.54715	18.877	-9.77397	875.504	2.942258	2.942258	41	28.32985	-2.94474	7.699384	0.886456	0
epl0193	Xenoglossa_pruinosa	Male	7/22/2019	Altoona	40.59	-78.26	185	64.3	70	5.7	40.49	161.96	12.36869	31.60982	19.24113	-11.3093	2537.707	3.404442	3.404442	30.6326	18.26391	-10.3871	1339.111	3.126817	3.126817	41	28.63131	-2.64328	6.247517	0.795707	0
epl0194	Xenoglossa_pruinosa	Female	7/22/2019	Altoona	40.59	-78.26	185	117.8	88.6	-29.2	48.47	193.88	11.98905	37.003	25.01395	-5.53649	46.41406	1.66665	0	29.42043	17.43138	-11.2196	2384.697	3.377433	3.377433	38.34931	26.36026	-4.91433	30.15516	1.479362	0
epl0195	Xenoglossa_pruinosa	Male	7/22/2019	Altoona	40.59	-78.26	185	73.7	80.2	6.5	36.5	146	11.48135	34.69674	23.21539	-7.33505	161.4619	2.20807	2.20807	30.40734	18.92599	-9.72498	846.2734	2.927511	2.927511	34.38066	22.89931	-8.37528	332.0561	2.521211	2.521211
epl0196	Xenoglossa_pruinosa	Female	7/22/2019	Altoona	40.59	-78.26	185	150	144.6	-5.4	39.76	159.04	12.44378	33.88288	21.4391	-9.11134	553.0783	2.742787	2.742787	30.1111	17.66732	-10.9837	2024.921	3.306408	3.306408	41	28.55622	-2.71837	6.581302	0.818312	0
epl0197	Xenoglossa_pruinosa	Female	7/22/2019	Altoona	40.59	-78.26	185	97	97	0	44.12	176.48	12.62364	34.40824	21.7846	-8.76584	435.2921	2.638781	2.638781	30.84351	18.21987	-10.4311	1380.619	3.140074	3.140074	38.29318	25.66954	-5.60505	48.67311	1.687289	0
epl0198	Xenoglossa_pruinosa	Male	7/22/2019	Altoona	40.59	-78.26	185	75.3	81.8	6.5	41.08	164.32	13.23782	31.56592	18.3281	-12.2223	4778.493	3.679291	3.679291	29.9582	16.72038	-11.9306	3903.601	3.591465	3.591465	41	27.76218	-3.51241	11.41147	1.057342	0
epl0199	Xenoglossa_pruinosa	Female	7/22/2019	Altoona	40.59	-78.26	185	98.6	93.2	-5.4	45.47	181.88	12.03897	34.63879	22.59982	-7.95062	247.386	2.393375	2.393375	31.3154	19.27643	-9.37454	663.7702	2.822018	2.822018	41	28.96103	-2.31356	4.971093	0.696452	0
epl0200	Xenoglossa_pruinosa	Male	7/22/2019	Altoona	40.59	-78.26	185	57.4	61.1	3.7	39.5	158	13.15239	34.63829	21.4859	-9.06454	535.4247	2.728698	2.728698	31.02607	17.87368	-10.7773	1755.042	3.244288	3.244288	37.32384	24.17145	-7.10314	137.4862	2.138259	0
epl0201	Xenoglossa_pruinosa	Female	7/22/2019	Altoona	40.59	-78.26	185	100	95.2	-4.8	44.32	177.28	12.82246	33.05595	20.23349	-10.317	1275.591	3.105711	3.105711	30.78171	17.95925	-10.6917	1653.973	3.218528	3.218528	41	28.17754	-3.09705	8.556691	0.932306	0
epl0202	Xenoglossa_pruinosa	Male	7/22/2019	Altoona	40.59	-78.26	185	62	69.3	7.3	37.26	149.04	13.71022	33.36555	19.65533	-10.8951	1904.386	3.279755	3.279755	31.03725	17.32703	-11.3239	2563.573	3.408846	3.408846	36.69805	22.98783	-8.28676	312.2944	2.494564	0
epl0203	Xenoglossa_pruinosa	Male	7/22/2019	Altoona	40.59	-78.26	185	81.7	89.2	7.5	36.14	144.56	12.11185	34.91648	22.80463	-7.74581	214.6452	2.331721	2.331721	29.81839	17.70654	-10.9444	1970.615	3.294602	3.294602	41	28.88815	-2.38644	5.228666	0.718391	0
epl0210	Xenoglossa_pruinosa	Male	7/23/2019	Strasburg	39.97	-76.2	226	96.4	85.8	-10.6	47.37	189.48	12.45857	32.67539	20.21682	-10.3336	1290.416	3.11073	3.11073	27.41099	14.95242	-13.6986	13294.57	4.123674	4.123674	37.36096	24.90239	-6.3722	82.83698	1.918224	0
epl0211	Xenoglossa_pruinosa	Male	7/23/2019	Strasburg	39.97	-76.2	226	80.2	72.3	-7.9	45.59	182.36	11.54665	32.62488	21.07823	-9.47221	710.2632	2.851419	2.851419	28.29632	16.74967	-11.9013	3825.148	3.582648	3.582648	35.45431	23.90766	-7.36693	165.0699	2.217668	0
epl0212	Xenoglossa_pruinosa	Female	7/23/2019	Strasburg	39.97	-76.2	226	161.6	135.3	-26.3	49.34	197.36	11.91269	32.85306	20.94037	-9.61007	781.4826	2.892919	2.892919	28.31209	16.3994	-12.2516	4876.296	3.68809	3.68809	33.85545	21.94276	-9.33183	644.4091	2.809162	2.809162
epl0213	Xenoglossa_pruinosa	Female	7/23/2019	Strasburg	39.97	-76.2	226	145.8	119.5	-26.3	52.52	210.08	12.43961	33.77669	21.33708	-9.21336	593.6052	2.773498	2.773498	27.60301	15.1634	-13.4876	11485.85	4.060163	4.060163	34.70106	22.26145	-9.01314	516.6856	2.713226	2.713226
epl0214	Xenoglossa_pruinosa	Female	7/23/2019	Strasburg	39.97	-76.2	226	124.2	101.4	-22.8	50.24	200.96	11.1582	31.91076	20.75256	-9.79788	890.1348	2.949456	2.949456	27.63901	16.48081	-12.1702	4608.751	3.663583	3.663583	36.68046	25.52226	-5.75233	53.90447	1.731625	0
epl0215	Xenoglossa_pruinosa	Male	7/23/2019	Strasburg	39.97	-76.2	226	93.8	80.7	-13.1	49.05	196.2	12.02476	33.50296	21.4782	-9.07224	538.2901	2.731016	2.731016	29.04803	17.02327	-11.6277	3164.364	3.500286	3.500286	33.36269	21.33793	-9.93666	980.017	2.991234	2.991234
epl0216	Xenoglossa_pruinosa	Female	7/23/2019	Strasburg	39.97	-76.2	226	123.1	107.8	-15.3	41.38	165.52	12.74614	33.47929	20.73315	-9.81729	902.1916	2.955299	2.955299	28.97817	16.23203	-12.4189	5476.126	3.738473	3.738473	33.63673	20.89059	-10.384	1336.277	3.125896	3.125896
epl0217	Xenoglossa_pruinosa	Female	7/23/2019	Strasburg	39.97	-76.2	226	142.9	118.2	-24.7	51.59	206.36	12.35051	32.87083	20.52032	-10.0301	1045.603	3.019367	3.019367	28.45575	16.10524	-12.5457	5979.172	3.776641	3.776641	34.90746	22.55695	-8.71764	420.9902	2.624272	2.624272
epl0218	Xenoglossa_pruinosa	Female	7/23/2019	Strasburg	39.97	-76.2	226	126	86.4	-39.6	50.47	201.88	12.3697	34.11612	21.74642	-8.80402	446.9656	2.650274	2.650274	29.50533	17.13563	-11.5153	2927.27	3.466463	3.466463	36.62805	24.25835	-7.01624	129.4493	2.1121	0
epl0219	Xenoglossa_pruinosa	Male	7/23/2019	Strasburg	39.97	-76.2	226	88.4	71.8	-16.6	48.2	192.8	13.65239	34.75174	21.09935	-9.45109	699.9412	2.845062	2.845062	30.59038	16.93799	-11.713	3357.054	3.525958	3.525958	35.44196	21.78957	-9.48502	716.5994	2.855276	0
epl0220	Xenoglossa_pruinosa	Male	7/23/2019	Strasburg	39.97	-76.2	226	66.9	56.2	-10.7	46.58	186.32	12.85531	34.10994	21.25463	-9.29581	628.5179	2.798318	2.798318	30.97278	18.11747	-10.5335	1482.175	3.170899	3.170899	35.57691	22.7216	-8.55299	375.5843	2.574707	0
epl0221	Xenoglossa_pruinosa	Female	7/23/2019	Strasburg	39.97	-76.2	226	127	100.5	-26.5	51.87	207.48	12.31043	34.78326	22.47283	-8.07761	270.1487	2.431603	2.431603	32.13085	19.82042	-8.83055	455.261	2.65826	2.65826	37.26644	24.95601	-6.31858	79.81472	1.902083	0
epl0222	Xenoglossa_pruinosa	Female	7/23/2019	Strasburg	39.97	-76.2	226	179.2	155.3	-23.9	46.19	184.76	13.49733	35.52667	22.02934	-8.5211	367.3725	2.565107	0	32.3689	18.87157	-9.7794	878.8054	2.943893	2.943893	41	27.50267	-3.77192	13.66035	1.135462	0
epl0223	Xenoglossa_pruinosa	Female	7/23/2019	Strasburg	39.97	-76.2	226	160.5	131.6	-28.9	49.71	198.84	13.25082	34.30173	21.05091	-9.49953	723.8415	2.859643	2.859643	28.00348	14.75266	-13.8983	15268.92	4.183808	4.183808	35.82511	22.57429	-8.7003	415.9606	2.619052	0
epl0224	Xenoglossa_pruinosa	Male	7/23/2019	Strasburg	39.97	-76.2	226	102.8	94.2	-8.6	45.61	182.44	13.73209	36.57651	22.84442	-7.70602	208.8061	2.319743	0	31.62255	17.89046	-10.7605	1734.748	3.239236	3.239236	41	27.26791	-4.00668	16.07429	1.206132	0
epl0225	Xenoglossa_pruinosa	Female	7/23/2019	Strasburg	39.97	-76.2	226	143.5	120.4	-23.1	46.26	185.04	12.54003	34.45103	21.911	-8.63944	398.7774	2.600731	2.600731	31.35643	18.8164	-9.83457	913.0626	2.960501	2.960501	36.73761	24.19758	-7.07701	135.0185	2.130393	0
epl0226	Xenoglossa_pruinosa	Female	7/23/2019	Strasburg	39.97	-76.2	226	154.9	140.5	-14.4	48.53	194.12	12.64944	34.48056	21.83112	-8.71932	421.4799	2.624777	2.624777	30.01787	17.36843	-11.2825	2491.053	3.396383	3.396383	41	28.35056	-2.92403	7.589648	0.880222	0
epl0227	Xenoglossa_pruinosa	Male	7/23/2019	Strasburg	39.97	-76.2	226	83	65.2	-17.8	47.83	191.32	10.93356	33.75139	22.81783	-7.73261	212.6902	2.327748	2.327748	29.69055	18.75699	-9.89398	951.4473	2.978385	2.978385	41	30.06644	-1.20815	2.310417	0.36369	0
epl0228	Xenoglossa_pruinosa	Male	7/23/2019	Strasburg	39.97	-76.2	226	69.8	58.6	-11.2	49.68	198.72	11.3951	33.81396	22.41886	-8.13158	280.4462	2.447849	2.447849	30.35577	18.96067	-9.6903	826.1729	2.917071	2.917071	41	29.6049	-1.66969	3.181469	0.502628	0
epl0229	Xenoglossa_pruinosa	Male	7/23/2019	Strasburg	39.97	-76.2	226	100.4	88.4	-12	46.97	187.88	12.28842	31.38688	19.09846	-11.452	2801.493	3.447389	3.447389	28.73159	16.44317	-12.2078	4730.576	3.674914	3.674914	34.16857	21.88015	-9.39444	672.9908	2.828009	2.828009
epl0230	Xenoglossa_pruinosa	Male	7/23/2019	Strasburg	39.97	-76.2	226	92	77.4	-14.6	47.33	189.32	12.52099	33.92949	21.4085	-9.14194	564.9346	2.751998	2.751998	30.33646	17.81547	-10.8355	1827.303	3.261811	3.261811	41	28.47901	-2.79558	6.943115	0.841554	0
epl0231	Xenoglossa_pruinosa	Female	7/23/2019	Strasburg	39.97	-76.2	226	168.7	125.7	-43	50.58	202.32	13.39492	35.41159	22.01667	-8.53377	370.6131	2.568921	0	31.92243	18.52751	-10.1235	1115.489	3.047465	3.047465	41	27.60508	-3.66951	12.72429	1.104633	0
epl0232	Xenoglossa_pruinosa	Female	7/23/2019	Strasburg	39.97	-76.2	226	126.4	107.5	-18.9	52.74	210.96	13.01176	34.09662	21.08486	-9.46558	707.0067	2.849424	2.849424	30.36366	17.3519	-11.2991	2519.759	3.401359	3.401359	38.79335	25.78159	-5.493	45.03588	1.653559	0
epl0233	Xenoglossa_pruinosa	Female	7/23/2019	Strasburg	39.97	-76.2	226	99.8	84.3	-15.5	46.13	184.52	11.36528	34.42607	23.06079	-7.48965	179.7253	2.254609	2.254609	30.47249	19.10721	-9.54376	746.3766	2.872958	2.872958	41	29.63472	-1.63987	3.116384	0.493651	0
epl0234	Xenoglossa_pruinosa	Male	7/23/2019	Strasburg	39.97	-76.2	226	86.8	75.2	-11.6	49.59	198.36	13.17717	33.09747	19.9203	-10.6301	1584.86	3.199991	3.199991	29.37641	16.19924	-12.4517	5602.014	3.748344	3.748344	35.15455	21.97738	-9.29721	629.1294	2.79874	0
epl0235	Xenoglossa_pruinosa	Male	7/23/2019	Strasburg	39.97	-76.2	226	73.3	62.3	-11	49.83	199.32	12.7745	34.84592	22.07142	-8.47902	356.8119	2.552439	2.552439	31.50328	18.72878	-9.92219	970.2347	2.986877	2.986877	41	28.2255	-3.04909	8.276914	0.917868	0
epl0236	Xenoglossa_pruinosa	Female	7/23/2019	Strasburg	39.97	-76.2	226	131.2	111	-20.2	47.16	188.64	11.96266	33.03934	21.07668	-9.47376	711.0267	2.851886	2.851886	29.65212	17.68946	-10.9615	1994.083	3.299743	3.299743	36.58929	24.62663	-6.64796	100.2851	2.001236	0
epl0237	Xenoglossa_pruinosa	Male	7/23/2019	Strasburg	39.97	-76.2	226	93.8	79.5	-14.3	48.02	192.08	12.34076	34.42538	22.08462	-8.46582	353.5621	2.548466	2.548466	30.47897	18.13821	-10.5128	1461.02	3.164656	3.164656	41	28.65924	-2.61535	6.127731	0.7873	0
epl0238	Xenoglossa_pruinosa	Male	7/23/2019	Strasburg	39.97	-76.2	226	93.9	80.4	-13.5	46.74	186.96	12.39911	32.7088	20.30969	-10.2408	1209.965	3.082773	3.082773	30.89691	18.4978	-10.1532	1138.698	3.056409	3.056409	41	28.60089	-2.6737	6.380648	0.804865	0
epl0239	Xenoglossa_pruinosa	Male	7/23/2019	Strasburg	39.97	-76.2	226	106.1	89.9	-16.2	49.89	199.56	12.13767	33.16382	21.02615	-9.52429	736.3715	2.867097	2.867097	29.2221	17.08443	-11.5665	3033.021	3.481875	3.481875	41	28.86233	-2.41226	5.323086	0.726164	0
epl0256	Xenoglossa_pruinosa	Female	7/24/2019	Danville	40.947	-76.63	174	131.7	114.3	-17.4	45.36	181.44	12.0749	31.95945	19.88455	-10.6659	1624.624	3.210753	3.210753	26.16404	14.08914	-14.5618	24185.09	4.383548	4.383548	33.10421	21.02931	-10.2453	1213.773	3.084137	3.084137
epl0257	Xenoglossa_pruinosa	Female	7/24/2019	Danville	40.947	-76.63	174	87.6	82.1	-5.5	43.35	173.4	11.89223	33.41511	21.52288	-9.02756	521.8748	2.717566	2.717566	28.73357	16.84134	-11.8096	3589.656	3.555053	3.555053	33.66081	21.76858	-9.50601	727.1015	2.861595	2.861595
epl0258	Xenoglossa_pruinosa	Female	7/24/2019	Danville	40.947	-76.63	174	129.8	114.1	-15.7	47.35	189.4	12.24799	33.16124	20.91325	-9.63719	796.312	2.901083	2.901083	26.09155	13.84356	-14.8074	28673.09	4.457475	4.457475	41	28.75201	-2.52258	5.7461	0.759373	0
epl0259	Xenoglossa_pruinosa	Female	7/24/2019	Danville	40.947	-76.63	174	114.2	100.1	-14.1	48.64	194.56	11.45332	34.53317	23.07985	-7.47059	177.3665	2.248872	2.248872	29.10622	17.6529	-10.9981	2045.262	3.310749	3.310749	34.57678	23.12346	-8.15113	284.2729	2.453736	2.453736
epl0260	Xenoglossa_pruinosa	Female	7/24/2019	Danville	40.947	-76.63	174	122.7	92.7	-30	51.73	206.92	11.94752	33.31623	21.36871	-9.18173	580.7325	2.763976	2.763976	27.98065	16.03313	-12.6178	6285.623	3.798348	3.798348	36.72415	24.77663	-6.49796	90.38196	1.956082	0
epl0261	Xenoglossa_pruinosa	Male	7/24/2019	Danville	40.947	-76.63	174	93.2	74.4	-18.8	48.72	194.88	12.60054	33.42953	20.82899	-9.72145	844.2053	2.926448	2.926448	29.1715	16.57096	-12.08	4329.576	3.636445	3.636445	34.19023	21.58969	-9.6849	823.0881	2.915446	2.915446
epl0262	Xenoglossa_pruinosa	Female	7/24/2019	Danville	40.947	-76.63	174	119.6	111.6	-8	44.58	178.32	12.69031	34.08548	21.39517	-9.15527	570.1786	2.756011	2.756011	30.11197	17.42166	-11.2293	2400.817	3.380359	3.380359	37.06565	24.37534	-6.89925	119.3664	2.076882	0
epl0263	Xenoglossa_pruinosa	Male	7/24/2019	Danville	40.947	-76.63	174	118.6	95.9	-22.7	51.98	207.92	12.59553	34.38455	21.78902	-8.76142	433.9605	2.63745	2.63745	29.40032	16.80479	-11.8462	3681.76	3.566056	3.566056	34.46895	21.87342	-9.40117	676.1376	2.830035	2.830035
epl0264	Xenoglossa_pruinosa	Female	7/24/2019	Danville	40.947	-76.63	174	134.2	109.1	-25.1	53.72	214.88	12.72751	34.92395	22.19644	-8.354	327.1934	2.514805	2.514805	29.78798	17.06047	-11.5905	3083.814	3.489088	3.489088	38.39547	25.66796	-5.60663	48.72644	1.687765	0
epl0265	Xenoglossa_pruinosa	Male	7/24/2019	Danville	40.947	-76.63	174	79.6	64.7	-14.9	47.88	191.52	12.75017	33.0875	20.33733	-10.2131	1187.005	3.074452	3.074452	29.37263	16.62246	-12.0285	4177.749	3.620942	3.620942	35.56049	22.81032	-8.46427	353.1832	2.548	0
epl0266	Xenoglossa_pruinosa	Female	7/24/2019	Danville	40.947	-76.63	174	137.9	125	-12.9	43.6	174.4	11.9321	32.4529	20.5208	-10.0296	1045.256	3.019222	3.019222	28.60413	16.67203	-11.9789	4036.642	3.60602	3.60602	36.27431	24.34221	-6.93238	122.1392	2.086855	0
epl0267	Xenoglossa_pruinosa	Male	7/24/2019	Danville	40.947	-76.63	174	74.5	66.2	-8.3	44.84	179.36	12.0316	32.69758	20.66598	-9.88446	945.1896	2.975519	2.975519	31.04349	19.01189	-9.63908	797.3559	2.901652	2.901652	41	28.9684	-2.30619	4.945763	0.694233	0
epl0268	Xenoglossa_pruinosa	Female	7/24/2019	Danville	40.947	-76.63	174	130.4	118.2	-12.2	46.68	186.72	12.75943	35.75121	22.99178	-7.55866	188.5313	2.275383	0	30.23171	17.47228	-11.1787	2318.04	3.365121	3.365121	37.26214	24.50271	-6.77188	109.2798	2.03854	0
epl0269	Xenoglossa_pruinosa	Male	7/24/2019	Danville	40.947	-76.63	174	67.7	56.8	-10.9	47.51	190.04	13.05472	33.4947	20.43998	-10.1105	1105.482	3.043552	3.043552	31.14047	18.08575	-10.5652	1515.124	3.180448	3.180448	41	27.94528	-3.32931	10.05132	1.002223	0
epl0270	Xenoglossa_pruinosa	Female	7/24/2019	Danville	40.947	-76.63	174	136.5	107.5	-29	53.07	212.28	12.24651	35.8029	23.55639	-6.99405	127.4732	2.105419	0	31.71431	19.4678	-9.18317	581.3125	2.76441	2.76441	35.83172	23.58521	-7.68938	206.412	2.314735	0
epl0271	Xenoglossa_pruinosa	Female	7/24/2019	Danville	40.947	-76.63	174	114.6	97	-17.6	43.64	174.56	12.31234	34.11994	21.8076	-8.74284	428.4075	2.631857	2.631857	29.95492	17.64258	-11.0084	2059.945	3.313856	3.313856	41	28.68766	-2.58693	6.008201	0.778744	0
epl0272	Xenoglossa_pruinosa	Male	7/24/2019	Danville	40.947	-76.63	174	90.8	73.3	-17.5	47.24	188.96	12.68377	34.27866	21.59489	-8.95555	496.4656	2.695889	2.695889	30.9956	18.31183	-10.3391	1295.362	3.112391	3.112391	41	28.31623	-2.95836	7.772415	0.890556	0
epl0273	Xenoglossa_pruinosa	Male	7/24/2019	Danville	40.947	-76.63	174	85	62.5	-22.5	52.57	210.28	12.33657	34.88698	22.55041	-8.00003	256.0053	2.408249	2.408249	29.5598	17.22323	-11.4277	2754.816	3.440093	3.440093	41	28.66343	-2.61116	6.10996	0.786038	0
epl0274	Xenoglossa_pruinosa	Female	7/24/2019	Danville	40.947	-76.63	174	147.1	109.7	-37.4	49.09	196.36	12.23224	34.89515	22.66291	-7.88753	236.8008	2.374383	2.374383	30.99242	18.76018	-9.89079	949.3459	2.977424	2.977424	37.76028	25.52804	-5.74655	53.68894	1.729885	0
epl0275	Xenoglossa_pruinosa	Male	7/24/2019	Danville	40.947	-76.63	174	93.7	74.6	-19.1	46.53	186.12	12.45798	31.37089	18.91291	-11.6375	3185.999	3.503246	3.503246	28.68966	16.23168	-12.4193	5477.455	3.738579	3.738579	35.33902	22.88104	-8.39355	336.2879	2.526711	0
epl0276	Xenoglossa_pruinosa	Male	7/24/2019	Danville	40.947	-76.63	174	79.9	71	-8.9	43.85	175.4	13.46473	34.91628	21.45155	-9.09889	548.326	2.739039	2.739039	30.7375	17.27277	-11.3782	2661.825	3.425179	3.425179	41	27.53527	-3.73932	13.35514	1.125648	0
epl0277	Xenoglossa_pruinosa	Female	7/24/2019	Danville	40.947	-76.63	174	116.3	104.1	-12.2	44.32	177.28	12.07717	33.43952	21.36235	-9.18809	583.2983	2.765891	2.765891	30.08121	18.00404	-10.6469	1603.413	3.205045	3.205045	41	28.92283	-2.35176	5.104476	0.707951	0
epl0278	Xenoglossa_pruinosa	Male	7/24/2019	Danville	40.947	-76.63	174	55.6	49	-6.6	48.3	193.2	14.05339	33.63711	19.58372	-10.9667	2001.298	3.301312	3.301312	31.31461	17.26122	-11.3898	2683.221	3.428656	3.428656	29.76078	15.70739	-15.5672	48550.65	4.686195	4.686195
epl0279	Xenoglossa_pruinosa	Male	7/24/2019	Danville	40.947	-76.63	174	98.5	83.6	-14.9	52.72	210.88	12.08332	33.94786	21.86454	-8.6859	411.8285	2.614716	2.614716	30.25735	18.17403	-10.4769	1425.191	3.153873	3.153873	41	28.91668	-2.35791	5.126283	0.709803	0
epl0280	Xenoglossa_pruinosa	Male	7/24/2019	Danville	40.947	-76.63	174	107.9	88.6	-19.3	50.66	202.64	13.58339	34.60831	21.02492	-9.52552	736.9996	2.867467	2.867467	30.69023	17.10684	-11.5441	2986.272	3.475129	3.475129	35.35555	21.77216	-9.50243	725.2995	2.860517	0
epl0281	Xenoglossa_pruinosa	Female	7/24/2019	Danville	40.947	-76.63	174	142.4	112.5	-29.9	50.14	200.56	12.59309	34.26655	21.67346	-8.87698	470.1509	2.672237	2.672237	29.66054	17.06745	-11.5835	3068.93	3.486987	3.486987	41	28.40691	-2.86768	7.29892	0.863259	0
epl0282	Xenoglossa_pruinosa	Male	7/24/2019	Danville	40.947	-76.63	174	83.2	68.5	-14.7	47.84	191.36	12.98727	33.24762	20.26035	-10.2901	1252.062	3.097626	3.097626	30.96511	17.97784	-10.6731	1632.797	3.212932	3.212932	41	28.01273	-3.26186	9.592208	0.981919	0
epl0283	Xenoglossa_pruinosa	Female	7/24/2019	Danville	40.947	-76.63	174	89.5	79.5	-10	44.43	177.72	12.66961	32.40699	19.73738	-10.8131	1799.1	3.255055	3.255055	29.11687	16.44726	-12.2037	4717.183	3.673683	3.673683	41	28.33039	-2.9442	7.696503	0.886293	0
epl0284	Xenoglossa_pruinosa	Male	7/24/2019	Danville	40.947	-76.63	174	76.9	60.2	-16.7	47.72	190.88	12.7281	35.5339	22.8058	-7.74464	214.4712	2.331369	0	30.92081	18.19271	-10.4583	1406.857	3.14825	3.14825	41	28.2719	-3.00269	8.014947	0.903901	0
epl0285	Xenoglossa_pruinosa	Male	7/24/2019	Danville	40.947	-76.63	174	103.7	73.3	-30.4	51.09	204.36	13.28299	33.65631	20.37332	-10.1771	1157.76	3.063618	3.063618	31.48543	18.20244	-10.4485	1397.401	3.145321	3.145321	41	27.71701	-3.55758	11.77441	1.070939	0
epl0305	Xenoglossa_pruinosa	Male	7/25/2019	Quarryville	39.877	-76.18	287	83.8	79	-4.8	42.41	169.64	12.38143	32.80598	20.42455	-10.1259	1117.369	3.048197	3.048197	27.21693	14.8355	-13.8155	14416.87	4.158871	4.158871	31.53944	19.15801	-12.1166	4440.736	3.647455	3.647455
epl0306	Xenoglossa_pruinosa	Male	7/25/2019	Quarryville	39.877	-76.18	287	94.1	74.4	-19.7	50.48	201.92	12.05814	31.57468	19.51654	-11.0339	2096.693	3.321535	3.321535	27.82976	15.77162	-12.8794	7534.782	3.877071	3.877071	26.02053	13.96239	-17.3122	162739.3	5.211492	5.211492
epl0307	Xenoglossa_pruinosa	Male	7/25/2019	Quarryville	39.877	-76.18	287	83.6	61.1	-22.5	50.24	200.96	13.55639	33.50033	19.94394	-10.6065	1559.102	3.192875	3.192875	28.90249	15.3461	-13.3049	10119.64	4.005165	4.005165	33.72857	20.17218	-11.1024	2198.666	3.342159	3.342159
epl0308	Xenoglossa_pruinosa	Female	7/25/2019	Quarryville	39.877	-76.18	287	104.2	86.6	-17.6	48.54	194.16	11.78945	32.40504	20.61559	-9.93485	978.7862	2.990688	2.990688	26.49487	14.70542	-13.9456	15777.16	4.198029	4.198029	32.3795	20.59005	-10.6845	1645.765	3.216368	3.216368
epl0309	Xenoglossa_pruinosa	Male	7/25/2019	Quarryville	39.877	-76.18	287	99.6	86.7	-12.9	48.82	195.28	12.10805	31.69768	19.58963	-10.9608	1993.112	3.299532	3.299532	27.56884	15.46079	-13.1902	9346.302	3.97064	3.97064	36.10502	23.99697	-7.27762	155.1611	2.190783	0
epl0310	Xenoglossa_pruinosa	Male	7/25/2019	Quarryville	39.877	-76.18	287	96.8	84.2	-12.6	48.52	194.08	11.79115	32.44561	20.65446	-9.89598	952.7652	2.978986	2.978986	29.7685	17.97735	-10.6736	1633.348	3.213079	3.213079	36.11072	24.31957	-6.95502	124.0708	2.09367	0
epl0311	Xenoglossa_pruinosa	Male	7/25/2019	Quarryville	39.877	-76.18	287	119.8	99	-20.8	50.17	200.68	13.44244	34.78392	21.34148	-9.20896	591.7976	2.772173	2.772173	29.55918	16.11674	-12.5342	5931.7	3.773179	3.773179	33.38692	19.94448	-11.3301	2574.565	3.410704	3.410704
epl0312	Xenoglossa_pruinosa	Female	7/25/2019	Quarryville	39.877	-76.18	287	152.9	129.1	-23.8	49.52	198.08	12.074	33.17704	21.10304	-9.4474	698.1533	2.843951	2.843951	28.04903	15.97503	-12.6759	6543.923	3.815838	3.815838	36.79738	24.72338	-6.55121	93.7803	1.972112	0
epl0313	Xenoglossa_pruinosa	Female	7/25/2019	Quarryville	39.877	-76.18	287	155.3	143.5	-11.8	44.34	177.36	12.54667	33.17984	20.63317	-9.91727	966.9316	2.985396	2.985396	27.73748	15.19081	-13.4602	11269.69	4.051912	4.051912	35.47281	22.92614	-8.34845	325.9378	2.513135	0
epl0314	Xenoglossa_pruinosa	Male	7/25/2019	Quarryville	39.877	-76.18	287	88.9	77.2	-11.7	47.61	190.44	12.58452	34.4076	21.82308	-8.72736	423.8353	2.627197	2.627197	29.03859	16.45407	-12.1969	4694.969	3.671633	3.671633	37.41821	24.83369	-6.4409	86.87704	1.938905	0
epl0315	Xenoglossa_pruinosa	Female	7/25/2019	Quarryville	39.877	-76.18	287	128.2	105.5	-22.7	50.58	202.32	12.24466	34.16612	21.92146	-8.62898	395.8966	2.597582	2.597582	29.27406	17.0294	-11.6216	3150.947	3.498441	3.498441	41	28.75534	-2.51925	5.732852	0.758371	0
epl0316	Xenoglossa_pruinosa	Male	7/25/2019	Quarryville	39.877	-76.18	287	76.1	65.8	-10.3	45.12	180.48	13.74499	35.50414	21.75915	-8.79129	443.039	2.646442	0	30.50695	16.76196	-11.889	3792.701	3.578949	3.578949	35.30049	21.5555	-9.71909	842.8272	2.925739	0
epl0317	Xenoglossa_pruinosa	Female	7/25/2019	Quarryville	39.877	-76.18	287	127.6	105.6	-22	50.01	200.04	12.43514	33.03113	20.59599	-9.95445	992.1745	2.996588	2.996588	29.04653	16.61139	-12.0396	4209.928	3.624275	3.624275	41	28.56486	-2.70973	6.542006	0.815711	0
epl0318	Xenoglossa_pruinosa	Female	7/25/2019	Quarryville	39.877	-76.18	287	131.3	124.3	-7	40.72	162.88	12.6325	35.92521	23.29271	-7.25773	153.0363	2.184794	0	29.55243	16.91993	-11.731	3399.342	3.531395	3.531395	41	28.3675	-2.90709	7.501052	0.875122	0
epl0319	Xenoglossa_pruinosa	Female	7/25/2019	Quarryville	39.877	-76.18	287	145.7	113.4	-32.3	51.94	207.76	12.21505	34.65812	22.44307	-8.10737	275.7792	2.440562	2.440562	31.10497	18.88992	-9.76105	867.6985	2.938369	2.938369	41	28.78495	-2.48964	5.61639	0.749457	0
epl0320	Xenoglossa_pruinosa	Male	7/25/2019	Quarryville	39.877	-76.18	287	91.2	74.2	-17	43.78	175.12	12.9618	33.95579	20.99399	-9.55645	752.9707	2.876778	2.876778	30.58106	17.61926	-11.0317	2093.513	3.320876	3.320876	41	28.0382	-3.23639	9.424349	0.974251	0
epl0321	Xenoglossa_pruinosa	Female	7/25/2019	Quarryville	39.877	-76.18	287	130.5	124.9	-5.6	35.02	140.08	12.1358	33.76864	21.63284	-8.9176	483.5764	2.684465	2.684465	29.96014	17.82434	-10.8266	1816.103	3.25914	3.25914	34.76849	22.63269	-8.6419	399.4588	2.601472	2.601472
epl0322	Xenoglossa_pruinosa	Female	7/25/2019	Quarryville	39.877	-76.18	287	147.8	110.8	-37	52.76	211.04	12.99147	33.40281	20.41134	-10.1391	1127.647	3.052173	3.052173	31.01785	18.02638	-10.6246	1578.775	3.19832	3.19832	41	28.00853	-3.26606	9.620174	0.983183	0
epl0323	Xenoglossa_pruinosa	Female	7/25/2019	Quarryville	39.877	-76.18	287	89.8	83.2	-6.6	40.78	163.12	12.5014	34.58216	22.08076	-8.46968	354.5094	2.549628	2.549628	30.09764	17.59624	-11.0547	2127.185	3.327805	3.327805	34.76578	22.26438	-9.01021	515.6374	2.712344	2.712344
epl0324	Xenoglossa_pruinosa	Female	7/25/2019	Quarryville	39.877	-76.18	287	126.5	97.5	-29	49.16	196.64	12.43102	34.55603	22.12501	-8.42543	343.801	2.536307	2.536307	29.4106	16.97958	-11.6714	3261.658	3.513438	3.513438	41	28.56898	-2.70561	6.52335	0.814471	0
epl0325	Xenoglossa_pruinosa	Female	7/25/2019	Quarryville	39.877	-76.18	287	82.4	78.7	-3.7	35.67	142.68	12.32768	32.39823	20.07055	-10.4799	1428.109	3.154761	3.154761	31.15232	18.82464	-9.82633	907.8625	2.95802	2.95802	41	28.67232	-2.60227	6.072426	0.783362	0
epl0326	Xenoglossa_pruinosa	Female	7/25/2019	Quarryville	39.877	-76.18	287	122.7	96.7	-26	48.9	195.6	12.61603	34.51425	21.89822	-8.65222	402.3257	2.604578	2.604578	31.0487	18.43267	-10.2183	1191.283	3.076015	3.076015	41	28.38397	-2.89062	7.415906	0.870164	0
epl0327	Xenoglossa_pruinosa	Male	7/25/2019	Quarryville	39.877	-76.18	287	88.4	82.3	-6.1	43.68	174.72	13.18725	33.44861	20.26136	-10.2891	1251.186	3.097322	3.097322	29.63986	16.45261	-12.1984	4699.723	3.672072	3.672072	35.14863	21.96138	-9.31321	636.1455	2.803556	0
epl0328	Xenoglossa_pruinosa	Male	7/25/2019	Quarryville	39.877	-76.18	287	91.6	66.9	-24.7	55.68	222.72	12.25636	34.31621	22.05985	-8.49059	359.685	2.555922	2.555922	29.8177	17.56134	-11.0896	2179.271	3.338311	3.338311	41	28.74364	-2.53095	5.779533	0.761893	0
epl0329	Xenoglossa_pruinosa	Male	7/25/2019	Quarryville	39.877	-76.18	287	82.2	77.4	-4.8	41.25	165	13.00598	35.68243	22.67645	-7.87399	234.5887	2.370307	0	29.55625	16.55027	-12.1007	4392.115	3.642674	3.642674	31.462	18.45602	-12.8186	7223.954	3.858775	3.858775
epl0330	Xenoglossa_pruinosa	Male	7/25/2019	Quarryville	39.877	-76.18	287	69.9	57.8	-12.1	45.49	181.96	13.36344	33.56821	20.20477	-10.3457	1301.239	3.114357	3.114357	29.66489	16.30145	-12.3495	5218.864	3.717576	3.717576	38.406	25.04256	-6.23203	75.16729	1.876029	0
epl0331	Xenoglossa_pruinosa	Male	7/25/2019	Quarryville	39.877	-76.18	287	84.4	78.3	-6.1	28.77	115.08	11.81157	33.08289	21.27132	-9.27912	621.2887	2.793293	2.793293	30.98657	19.175	-9.47597	712.1168	2.852551	2.852551	35.74413	23.93256	-7.34203	162.2453	2.210172	0
epl0332	Xenoglossa_pruinosa	Female	7/25/2019	Quarryville	39.877	-76.18	287	131.5	100.1	-31.4	51.42	205.68	12.41979	33.98042	21.56063	-8.98981	508.3964	2.706202	2.706202	29.29549	16.8757	-11.7753	3505.173	3.544709	3.544709	41	28.58021	-2.69438	6.472769	0.81109	0
epl0333	Xenoglossa_pruinosa	Male	7/25/2019	Quarryville	39.877	-76.18	287	93.7	78.8	-14.9	50.47	201.88	12.52354	34.28908	21.76554	-8.7849	441.0811	2.644518	2.644518	31.13347	18.60993	-10.041	1053.548	3.022654	3.022654	37.52514	25.0016	-6.27299	77.33197	1.888359	0
epl0334	Xenoglossa_pruinosa	Male	7/25/2019	Quarryville	39.877	-76.18	287	104.5	92.7	-11.8	44.63	178.52	12.78558	33.47153	20.68595	-9.86449	932.1963	2.969507	2.969507	31.22832	18.44274	-10.2082	1182.996	3.072983	3.072983	38.20108	25.4155	-5.85909	58.04472	1.763763	0
epl0360	Xenoglossa_pruinosa	Male	7/26/2019	Muncy	41.218	-76.81	140	77.9	72.8	-5.1	39.39	157.56	11.92823	30.31156	18.38333	-12.1671	4599.018	3.662665	3.662665	27.95474	16.02651	-12.6245	6314.532	3.800341	3.800341	31.98169	20.05346	-11.2211	2387.248	3.377898	3.377898
epl0361	Xenoglossa_pruinosa	Male	7/26/2019	Muncy	41.218	-76.81	140	70.9	63.7	-7.2	42.36	169.44	12.03751	29.37997	17.34246	-13.208	9462.332	3.975998	3.975998	29.33292	17.29541	-11.3556	2620.379	3.418364	3.418364	31.52387	19.48636	-11.7882	3536.81	3.548612	3.548612
epl0362	Xenoglossa_pruinosa	Female	7/26/2019	Muncy	41.218	-76.81	140	164.8	123.6	-41.2	46.67	186.68	11.5893	31.65973	20.07043	-10.48	1428.227	3.154797	3.154797	27.62734	16.03804	-12.6129	6264.267	3.79687	3.79687	32.22667	20.63737	-10.6372	1592.66	3.202123	3.202123
epl0363	Xenoglossa_pruinosa	Male	7/26/2019	Muncy	41.218	-76.81	140	75.1	58.2	-16.9	48.42	193.68	11.85121	32.698	20.84679	-9.70365	833.8534	2.92109	2.92109	28.85748	17.00627	-11.6447	3201.872	3.505404	3.505404	31.11108	19.25987	-12.0147	4138.015	3.616792	3.616792
epl0364	Xenoglossa_pruinosa	Male	7/26/2019	Muncy	41.218	-76.81	140	68.1	60	-8.1	46.54	186.16	12.72959	32.38285	19.65326	-10.8972	1907.12	3.280378	3.280378	27.75805	15.02846	-13.6225	12612	4.100784	4.100784	34.60486	21.87527	-9.39932	675.2711	2.829478	2.829478
epl0365	Xenoglossa_pruinosa	Female	7/26/2019	Muncy	41.218	-76.81	140	110.7	9.3	-101.4	46.08	184.32	11.97883	30.47092	18.49209	-12.0584	4265.059	3.629925	3.629925	29.25894	17.28011	-11.3709	2648.317	3.42297	3.42297	33.3276	21.34877	-9.92582	972.681	2.98797	2.98797
epl0366	Xenoglossa_pruinosa	Female	7/26/2019	Muncy	41.218	-76.81	140	131.8	113.2	-18.6	42.46	169.84	12.93999	18.32815	5.38816	-25.1623	37549230	7.574601	7.574601	30.19979	17.2598	-11.3912	2685.863	3.429084	3.429084	34.12001	21.18002	-10.0946	1093.375	3.038769	3.038769
epl0367	Xenoglossa_pruinosa	Female	7/26/2019	Muncy	41.218	-76.81	140	105.4	86.2	-19.2	43	172	12.45479	33.77896	21.32417	-9.22627	598.941	2.777384	2.777384	28.62857	16.17378	-12.4772	5701.754	3.756008	3.756008	36.65968	24.20489	-7.0697	134.3361	2.128193	0
epl0368	Xenoglossa_pruinosa	Male	7/26/2019	Muncy	41.218	-76.81	140	99	85.5	-13.5	48.27	193.08	12.8057	33.33997	20.53427	-10.0162	1035.542	3.015168	3.015168	28.30877	15.50307	-13.1479	9076.372	3.957912	3.957912	33.86353	21.05783	-10.2168	1190.014	3.075552	3.075552
epl0369	Xenoglossa_pruinosa	Male	7/26/2019	Muncy	41.218	-76.81	140	85.3	81.3	-4	43.17	172.68	15.0473	34.17775	19.13045	-11.42	2740.057	3.43776	3.43776	30.17693	15.12963	-13.5213	11757.88	4.070329	4.070329	33.12708	18.07978	-13.1948	9376.365	3.972035	3.972035
epl0370	Xenoglossa_pruinosa	Male	7/26/2019	Muncy	41.218	-76.81	140	75.1	64.3	-10.8	46.73	186.92	13.31683	33.81464	20.49781	-10.0526	1062.046	3.026143	3.026143	29.37558	16.05875	-12.5922	6174.985	3.790636	3.790636	41	27.68317	-3.59142	12.05386	1.081126	0
epl0371	Xenoglossa_pruinosa	Female	7/26/2019	Muncy	41.218	-76.81	140	114.2	88.5	-25.7	47.56	190.24	12.5378	36.11427	23.57647	-6.97397	125.7113	2.099374	0	31.6801	19.1423	-9.50867	728.4419	2.862395	2.862395	41	28.4622	-2.81239	7.024488	0.846615	0
epl0372	Xenoglossa_pruinosa	Male	7/26/2019	Muncy	41.218	-76.81	140	76.9	69.9	-7	44.41	177.64	13.05516	22.80295	9.74779	-20.8027	1829033	6.262222	6.262222	30.4051	17.34994	-11.301	2523.185	3.401949	3.401949	37.2901	24.23494	-7.03965	131.5669	2.119147	0
epl0373	Xenoglossa_pruinosa	Female	7/26/2019	Muncy	41.218	-76.81	140	143.5	124.3	-19.2	39.17	156.68	12.57035	32.95834	20.38799	-10.1625	1146.047	3.059202	3.059202	30.75621	18.18586	-10.4651	1413.553	3.150312	3.150312	34.86463	22.29428	-8.98031	505.0607	2.703344	2.703344
epl0374	Xenoglossa_pruinosa	Male	7/26/2019	Muncy	41.218	-76.81	140	73.1	58.2	-14.9	48.14	192.56	12.95941	33.87487	20.91546	-9.63498	795.0931	2.900418	2.900418	30.03444	17.07503	-11.5759	3052.848	3.484705	3.484705	36.09534	23.13593	-8.13866	281.8264	2.449982	0
epl0375	Xenoglossa_pruinosa	Female	7/26/2019	Muncy	41.218	-76.81	140	163.4	143.1	-20.3	45.99	183.96	12.89957	33.94683	21.04726	-9.50318	725.6751	2.860742	2.860742	30.59759	17.69802	-10.953	1982.287	3.297166	3.297166	41	28.10043	-3.17416	9.026477	0.955518	0
epl0376	Xenoglossa_pruinosa	Female	7/26/2019	Muncy	41.218	-76.81	140	121.4	107.8	-13.6	43.01	172.04	12.73478	21.68052	8.94574	-21.6047	3189060	6.503663	6.503663	29.35959	16.62481	-12.0262	4170.949	3.620235	3.620235	41	28.26522	-3.00937	8.052144	0.905912	0
epl0377	Xenoglossa_pruinosa	Female	7/26/2019	Muncy	41.218	-76.81	140	111.7	101.3	-10.4	38.15	152.6	13.3909	18.27876	4.88786	-25.6626	53113674	7.725206	7.725206	30.5336	17.1427	-11.5083	2912.96	3.464334	3.464334	41	27.6091	-3.66549	12.68888	1.103423	0
epl0378	Xenoglossa_pruinosa	Female	7/26/2019	Muncy	41.218	-76.81	140	133.2	104.7	-28.5	49.22	196.88	13.20762	36.21346	23.00584	-7.5446	186.7028	2.271151	0	30.25319	17.04557	-11.6054	3115.828	3.493574	3.493574	41	27.79238	-3.48221	11.17508	1.048251	0
epl0379	Xenoglossa_pruinosa	Male	7/26/2019	Muncy	41.218	-76.81	140	129.2	111.5	-17.7	49.03	196.12	12.489	33.21471	20.72571	-9.82473	906.8562	2.957538	2.957538	29.99853	17.50953	-11.1414	2258.955	3.353908	3.353908	41	28.511	-2.76359	6.790854	0.831924	0
epl0380	Xenoglossa_pruinosa	Male	7/26/2019	Muncy	41.218	-76.81	140	82.5	65.2	-17.3	48.18	192.72	13.97564	33.47134	19.4957	-11.0547	2127.2	3.327808	3.327808	32.18154	18.2059	-10.4451	1394.053	3.144279	3.144279	41	27.02436	-4.25023	19.03039	1.279448	0
epl0381	Xenoglossa_pruinosa	Female	7/26/2019	Muncy	41.218	-76.81	140	110.2	95.2	-15	43.68	174.72	12.48519	33.17675	20.69156	-9.85888	928.5785	2.967819	2.967819	30.22342	17.73823	-10.9127	1927.8	3.285062	3.285062	36.70097	24.21578	-7.05881	133.3259	2.124914	0
epl0382	Xenoglossa_pruinosa	Male	7/26/2019	Muncy	41.218	-76.81	140	76.9	67.7	-9.2	44.37	177.48	13.23971	29.42267	16.18296	-14.3675	21136.96	4.325042	4.325042	31.18889	17.94918	-10.7018	1665.558	3.22156	3.22156	41	27.76029	-3.5143	11.42643	1.057911	0
epl0383	Xenoglossa_pruinosa	Female	7/26/2019	Muncy	41.218	-76.81	140	108.3	90.5	-17.8	48.05	192.2	12.09549	32.41938	20.32389	-10.2266	1198.114	3.078498	3.078498	29.96241	17.86692	-10.7841	1763.285	3.246323	3.246323	35.07911	22.98362	-8.29097	313.2071	2.495832	0
epl0384	Xenoglossa_pruinosa	Female	7/26/2019	Muncy	41.218	-76.81	140	141.3	127.1	-14.2	44.89	179.56	12.6961	26.74813	14.05203	-16.4984	92579.81	4.966516	4.966516	30.37136	17.67526	-10.9757	2013.807	3.304018	3.304018	41	28.3039	-2.97069	7.839127	0.894268	0
epl0385	Xenoglossa_pruinosa	Male	7/26/2019	Muncy	41.218	-76.81	140	85.2	69.9	-15.3	50.02	200.08	12.10781	33.7767	21.66889	-8.88155	471.6425	2.673613	2.673613	30.9435	18.83569	-9.81528	900.9355	2.954694	2.954694	41	28.89219	-2.3824	5.214045	0.717175	0
epl0386	Xenoglossa_pruinosa	Female	7/26/2019	Muncy	41.218	-76.81	140	139.4	115.4	-24	50.52	202.08	12.74351	33.25718	20.51367	-10.0368	1050.434	3.021369	3.021369	29.06526	16.32175	-12.3292	5145.944	3.711465	3.711465	35.86421	23.1207	-8.15389	284.8173	2.454566	0
epl0387	Xenoglossa_pruinosa	Male	7/26/2019	Muncy	41.218	-76.81	140	54.7	49.6	-5.1	44.09	176.36	12.75323	35.10821	22.35498	-8.19546	293.1428	2.467079	0	31.14281	18.38958	-10.2614	1227.4	3.088986	3.088986	33.65939	20.90616	-10.3684	1321.933	3.121209	3.121209
epl0388	Xenoglossa_pruinosa	Male	7/26/2019	Muncy	41.218	-76.81	140	70.5	62.2	-8.3	44.02	176.08	12.23919	35.14355	22.90436	-7.64608	200.3085	2.301699	0	29.39363	17.15444	-11.4965	2889.351	3.4608	3.4608	41	28.76081	-2.51378	5.711157	0.756724	0
epl0389	Xenoglossa_pruinosa	Female	7/26/2019	Muncy	41.218	-76.81	140	102.4	89.2	-13.2	45.92	183.68	12.45488	32.82878	20.3739	-10.1765	1157.294	3.063444	3.063444	30.61816	18.16328	-10.4877	1435.851	3.157109	3.157109	41	28.54512	-2.72947	6.632133	0.821653	0
epl0398	Xenoglossa_pruinosa	Female	7/27/2019	Myerstown	40.365	-76.33	220	88.3	71.6	-16.7	48.12	192.48	13.16034	32.61563	19.45529	-11.0952	2187.625	3.339973	3.339973	28.78437	15.62403	-13.0269	8346.41	3.9215	3.9215	33.90681	20.74647	-10.5281	1476.661	3.169281	3.169281
epl0399	Xenoglossa_pruinosa	Female	7/27/2019	Myerstown	40.365	-76.33	220	109.8	98.1	-11.7	42.92	171.68	11.80153	33.57624	21.77471	-8.77573	438.2864	2.641758	2.641758	27.06271	15.26118	-13.3898	10733.18	4.030728	4.030728	34.29096	22.48943	-8.78516	441.1615	2.644598	2.644598
epl0400	Xenoglossa_pruinosa	Female	7/27/2019	Myerstown	40.365	-76.33	220	119.5	99.4	-20.1	44.2	176.8	11.95291	34.17408	22.22117	-8.32927	321.6326	2.50736	2.50736	28.11679	16.16388	-12.4871	5741.015	3.758989	3.758989	34.89377	22.94086	-8.33373	322.6292	2.508704	2.508704
epl0401	Xenoglossa_pruinosa	Female	7/27/2019	Myerstown	40.365	-76.33	220	106.4	98	-8.4	41.59	166.36	11.74077	32.37066	20.62989	-9.92055	969.1324	2.986383	2.986383	27.31144	15.57067	-13.0803	8660.893	3.937563	3.937563	41	29.25923	-2.01536	4.042823	0.606685	0
epl0402	Xenoglossa_pruinosa	Male	7/27/2019	Myerstown	40.365	-76.33	220	77.9	74.1	-3.8	40.5	162	12.90863	33.31352	20.40489	-10.1456	1132.7	3.054115	3.054115	28.83471	15.92608	-12.7249	6769.765	3.830574	3.830574	33.81464	20.90601	-10.3686	1322.07	3.121254	3.121254
epl0403	Xenoglossa_pruinosa	Female	7/27/2019	Myerstown	40.365	-76.33	220	121.8	108.5	-13.3	42.48	169.92	12.93936	33.05876	20.1194	-10.431	1380.562	3.140056	3.140056	30.24488	17.30552	-11.3455	2602.081	3.415321	3.415321	35.01792	22.07856	-9.19603	586.5186	2.768282	0
epl0404	Xenoglossa_pruinosa	Female	7/27/2019	Myerstown	40.365	-76.33	220	122.7	108.6	-14.1	45.4	181.6	12.87871	31.44315	18.56444	-11.986	4056.444	3.608146	3.608146	28.84519	15.96648	-12.6845	6582.82	3.818412	3.818412	33.83626	20.95755	-10.317	1275.673	3.105739	3.105739
epl0405	Xenoglossa_pruinosa	Female	7/27/2019	Myerstown	40.365	-76.33	220	128.9	107	-21.9	48.44	193.76	12.64722	33.10227	20.45505	-10.0954	1093.995	3.039015	3.039015	28.92765	16.28043	-12.3705	5295.459	3.723904	3.723904	35.47547	22.82825	-8.44634	348.821	2.542603	0
epl0406	Xenoglossa_pruinosa	Female	7/27/2019	Myerstown	40.365	-76.33	220	104.3	95.8	-8.5	38.81	155.24	13.32107	34.41164	21.09057	-9.45987	704.214	2.847705	2.847705	29.71833	16.39726	-12.2537	4883.535	3.688734	3.688734	41	27.67893	-3.59566	12.08934	1.082402	0
epl0407	Xenoglossa_pruinosa	Male	7/27/2019	Myerstown	40.365	-76.33	220	88.6	82.1	-6.5	45.34	181.36	13.08284	35.11512	22.03228	-8.51816	366.6247	2.564222	0	29.92736	16.84452	-11.8065	3581.753	3.554096	3.554096	34.3128	21.22996	-10.0446	1056.175	3.023736	3.023736
epl0408	Xenoglossa_pruinosa	Female	7/27/2019	Myerstown	40.365	-76.33	220	109.5	92.7	-16.8	44.12	176.48	12.95838	34.8832	21.92482	-8.62562	394.9757	2.59657	2.59657	31.10689	18.14851	-10.5025	1450.626	3.161555	3.161555	41	28.04162	-3.23297	9.402035	0.973222	0
epl0409	Xenoglossa_pruinosa	Female	7/27/2019	Myerstown	40.365	-76.33	220	115.8	104.2	-11.6	44.05	176.2	12.6446	34.05152	21.40692	-9.14352	565.5536	2.752474	2.752474	31.52073	18.87613	-9.77484	876.0321	2.94252	2.94252	36.25285	23.60825	-7.66634	203.1418	2.307799	0
epl0410	Xenoglossa_pruinosa	Female	7/27/2019	Myerstown	40.365	-76.33	220	108.2	98.3	-9.9	40.47	161.88	12.75728	23.64707	10.88979	-19.6607	828791.7	5.918445	5.918445	29.79899	17.04171	-11.6093	3124.176	3.494735	3.494735	41	28.24272	-3.03187	8.178708	0.912685	0
epl0411	Xenoglossa_pruinosa	Female	7/27/2019	Myerstown	40.365	-76.33	220	161.3	134	-27.3	49.79	199.16	11.96537	33.81565	21.85028	-8.70016	415.9194	2.619009	2.619009	29.79993	17.83456	-10.8164	1803.283	3.256064	3.256064	34.08549	22.12012	-9.15447	569.8637	2.755771	2.755771
epl0412	Xenoglossa_pruinosa	Male	7/27/2019	Myerstown	40.365	-76.33	220	79.8	69.8	-10	42.29	169.16	12.81218	34.6268	21.81462	-8.73582	426.328	2.629744	2.629744	29.93544	17.12326	-11.5277	2952.477	3.470186	3.470186	41	28.18782	-3.08677	8.495937	0.929211	0
epl0413	Xenoglossa_pruinosa	Female	7/27/2019	Myerstown	40.365	-76.33	220	101.9	81.1	-20.8	46.33	185.32	11.62515	34.69396	23.06881	-7.48163	178.729	2.252195	2.252195	30.36621	18.74106	-9.90991	962.0113	2.98318	2.98318	36.62882	25.00367	-6.27092	77.22109	1.887736	0
epl0414	Xenoglossa_pruinosa	Female	7/27/2019	Myerstown	40.365	-76.33	220	111.8	100.4	-11.4	39.85	159.4	12.55563	32.6786	20.12297	-10.4275	1377.15	3.138981	3.138981	29.0265	16.47087	-12.1801	4640.614	3.666575	3.666575	41	28.44437	-2.83022	7.111841	0.851982	0
epl0415	Xenoglossa_pruinosa	Female	7/27/2019	Myerstown	40.365	-76.33	220	111.6	100.9	-10.7	41.18	164.72	12.35614	33.83163	21.47549	-9.07495	539.3022	2.731832	2.731832	29.85191	17.49577	-11.1552	2280.604	3.35805	3.35805	41	28.64386	-2.63073	6.193406	0.79193	0
epl0416	Xenoglossa_pruinosa	Female	7/27/2019	Myerstown	40.365	-76.33	220	104.4	91.8	-12.6	44.06	176.24	13.05434	35.25569	22.20135	-8.34909	326.0818	2.513327	0	30.28748	17.23314	-11.4178	2735.957	3.437109	3.437109	41	27.94566	-3.32893	10.04867	1.002109	0
epl0417	Xenoglossa_pruinosa	Female	7/27/2019	Myerstown	40.365	-76.33	220	158.6	115.6	-43	47.85	191.4	12.73342	34.75053	22.01711	-8.53333	370.5001	2.568788	2.568788	31.01878	18.28536	-10.3656	1319.349	3.12036	3.12036	41	28.26658	-3.00801	8.044557	0.905502	0
epl0418	Xenoglossa_pruinosa	Female	7/27/2019	Myerstown	40.365	-76.33	220	135	121.9	-13.1	41.13	164.52	13.27334	36.07002	22.79668	-7.75376	215.8313	2.334114	0	31.44057	18.16723	-10.4837	1431.925	3.15592	3.15592	41	27.72666	-3.54793	11.69592	1.068034	0
epl0419	Xenoglossa_pruinosa	Female	7/27/2019	Myerstown	40.365	-76.33	220	115.9	103.3	-12.6	42.92	171.68	12.14205	35.18784	23.04579	-7.50465	181.6037	2.259125	0	29.91192	17.76987	-10.8811	1885.982	3.275537	3.275537	39.82799	27.68594	-3.58865	12.03074	1.080292	0
epl0420	Xenoglossa_pruinosa	Female	7/27/2019	Myerstown	40.365	-76.33	220	103.8	91.3	-12.5	42.96	171.84	12.23935	33.69607	21.45672	-9.09372	546.3645	2.737482	2.737482	29.75111	17.51176	-11.1392	2255.466	3.353236	3.353236	41	28.76065	-2.51394	5.71179	0.756772	0
epl0421	Xenoglossa_pruinosa	Male	7/27/2019	Myerstown	40.365	-76.33	220	93.3	89.7	-3.6	38.54	154.16	13.23506	34.7911	21.55604	-8.9944	510.0165	2.707584	2.707584	30.72514	17.49008	-11.1609	2289.616	3.359763	3.359763	34.69855	21.46349	-9.8111	898.3308	2.953436	2.953436
epl0422	Xenoglossa_pruinosa	Female	7/27/2019	Myerstown	40.365	-76.33	220	113.1	101.4	-11.7	43.04	172.16	13.05972	34.60706	21.54734	-9.0031	513.1013	2.710203	2.710203	31.25698	18.19726	-10.4537	1402.427	3.14688	3.14688	32.04759	18.98787	-12.2867	4996.572	3.698672	3.698672
epl0423	Xenoglossa_pruinosa	Male	7/27/2019	Myerstown	40.365	-76.33	220	63.2	56.1	-7.1	38.81	155.24	13.14834	34.06078	20.91244	-9.638	796.7592	2.901327	2.901327	30.57209	17.42375	-11.2272	2397.342	3.37973	3.37973	35.32671	22.17837	-9.09622	547.3133	2.738236	0
epl0424	Xenoglossa_pruinosa	Male	7/27/2019	Myerstown	40.365	-76.33	220	85.3	81	-4.3	40.09	160.36	12.4454	34.15572	21.71032	-8.84012	458.291	2.661141	2.661141	31.19988	18.75448	-9.89649	953.1041	2.97914	2.97914	41	28.5546	-2.71999	6.588696	0.818799	0
epl0425	Xenoglossa_pruinosa	Male	7/27/2019	Myerstown	40.365	-76.33	220	88.7	79.5	-9.2	42.69	170.76	13.37451	33.68729	20.31278	-10.2377	1207.377	3.081843	3.081843	31.4208	18.04629	-10.6047	1557.137	3.192327	3.192327	35.87659	22.50208	-8.77251	437.3101	2.64079	0
epl0426	Xenoglossa_pruinosa	Male	7/27/2019	Myerstown	40.365	-76.33	220	75	71.2	-3.8	40.63	162.52	12.65838	36.4088	23.75042	-6.80002	111.432	2.04701	0	32.05484	19.39646	-9.25451	610.7804	2.785885	2.785885	41	28.34162	-2.93297	7.636825	0.882913	0
epl0427	Xenoglossa_pruinosa	Male	7/27/2019	Myerstown	40.365	-76.33	220	129.1	112.5	-16.6	46.48	185.92	12.40757	33.27138	20.86381	-9.68663	824.074	2.915966	2.915966	30.09037	17.6828	-10.9682	2003.31	3.301748	3.301748	36.2277	23.82013	-7.45446	175.3949	2.244017	0
epl0445	Xenoglossa_pruinosa	Female	7/29/2019	Butler	40.841	-80.05	278	136.6	122.6	-14	40.94	163.76	12.68095	33.00848	20.32753	-10.2229	1195.095	3.077403	3.077403	27.86672	15.18577	-13.4652	11309.13	4.053429	4.053429	33.84264	21.16169	-10.1129	1107.358	3.044288	3.044288
epl0446	Xenoglossa_pruinosa	Female	7/29/2019	Butler	40.841	-80.05	278	87.6	70.8	-16.8	49.05	196.2	12.57066	33.07606	20.5054	-10.045	1056.473	3.023858	3.023858	27.02795	14.45729	-14.1937	18738.01	4.272723	4.272723	34.45796	21.8873	-9.38729	669.6637	2.825857	2.825857
epl0447	Xenoglossa_pruinosa	Female	7/29/2019	Butler	40.841	-80.05	278	145.4	118	-27.4	50.86	203.44	12.87488	31.5368	18.66192	-11.8885	3791.413	3.578801	3.578801	26.33848	13.4636	-15.1874	37312.46	4.571854	4.571854	33.84264	20.96776	-10.3068	1266.677	3.102666	3.102666
epl0448	Xenoglossa_pruinosa	Male	7/29/2019	Butler	40.841	-80.05	278	58.1	51.7	-6.4	41.71	166.84	12.68797	28.44805	15.76008	-14.7904	28336.23	4.452342	4.452342	28.42057	15.7326	-12.9184	7741.353	3.888817	3.888817	32.94506	20.25709	-11.0175	2072.998	3.316599	3.316599
epl0449	Xenoglossa_pruinosa	Male	7/29/2019	Butler	40.841	-80.05	278	81.4	70.4	-11	42.94	171.76	12.14934	32.97647	20.82713	-9.72331	845.2944	2.927008	2.927008	29.10411	16.95477	-11.6962	3318.234	3.520907	3.520907	41	28.85066	-2.42393	5.36632	0.729677	0
epl0450	Xenoglossa_pruinosa	Female	7/29/2019	Butler	40.841	-80.05	278	124	105.4	-18.6	47.99	191.96	12.48594	31.94567	19.45973	-11.0907	2180.903	3.338636	3.338636	32.11804	19.6321	-9.01887	518.7408	2.71495	2.71495	35.61757	23.13163	-8.14296	282.6677	2.451276	0
epl0451	Xenoglossa_pruinosa	Male	7/29/2019	Butler	40.841	-80.05	278	87.7	83.6	-4.1	39.33	157.32	13.21338	34.31795	21.10457	-9.44587	697.4133	2.84349	2.84349	30.07085	16.85747	-11.7935	3549.746	3.550197	3.550197	36.99555	23.78217	-7.49242	180.0711	2.255444	0
epl0452	Xenoglossa_pruinosa	Male	7/29/2019	Butler	40.841	-80.05	278	66.1	63.3	-2.8	42.51	170.04	13.308	33.82243	20.51443	-10.036	1049.881	3.02114	3.02114	30.60267	17.29467	-11.3563	2621.724	3.418587	3.418587	35.68632	22.37832	-8.89627	476.4804	2.678045	0
epl0453	Xenoglossa_pruinosa	Female	7/29/2019	Butler	40.841	-80.05	278	102.8	94.5	-8.3	38.42	153.68	12.30321	18.61361	6.3104	-24.24	19814318	7.296979	7.296979	28.95954	16.65633	-11.9946	4080.81	3.610746	3.610746	36.59419	24.29098	-6.98361	126.5543	2.102277	0
epl0454	Xenoglossa_pruinosa	Female	7/29/2019	Butler	40.841	-80.05	278	169.2	146.3	-22.9	48.29	193.16	12.95881	33.8911	20.93229	-9.61815	785.8717	2.895352	2.895352	28.53171	15.5729	-13.0781	8647.516	3.936891	3.936891	41	28.04119	-3.2334	9.404837	0.973351	0
epl0455	Xenoglossa_pruinosa	Female	7/29/2019	Butler	40.841	-80.05	278	113	92.3	-20.7	46.42	185.68	13.3659	33.89373	20.52783	-10.0226	1040.175	3.017106	3.017106	31.1207	17.7548	-10.8962	1905.785	3.280074	3.280074	41	27.6341	-3.64049	12.47089	1.095898	0
epl0456	Xenoglossa_pruinosa	Male	7/29/2019	Butler	40.841	-80.05	278	80.4	73.4	-7	43.72	174.88	13.84181	31.89141	18.0496	-12.5008	5795.992	3.763128	3.763128	30.39813	16.55632	-12.0947	4373.735	3.640852	3.640852	36.32104	22.47923	-8.79536	444.2916	2.647668	0
epl0457	Xenoglossa_pruinosa	Male	7/29/2019	Butler	40.841	-80.05	278	67.4	51.7	-15.7	49.08	196.32	12.61195	33.90762	21.29567	-9.25477	610.8905	2.785963	2.785963	32.28154	19.66959	-8.98138	505.4344	2.703665	2.703665	41	28.38805	-2.88654	7.394963	0.868936	0
epl0458	Xenoglossa_pruinosa	Male	7/29/2019	Butler	40.841	-80.05	278	108.1	92.2	-15.9	44.13	176.52	12.6715	33.90804	21.23654	-9.3139	636.4485	2.803763	2.803763	30.31204	17.64054	-11.0104	2062.86	3.31447	3.31447	41	28.3285	-2.94609	7.706592	0.886862	0
epl0459	Xenoglossa_pruinosa	Male	7/29/2019	Butler	40.841	-80.05	278	81.7	59.4	-22.3	51.12	204.48	12.78852	19.05309	6.26457	-24.2859	20453863	7.310775	7.310775	29.56387	16.77535	-11.8756	3757.663	3.574918	3.574918	32.42389	19.63537	-11.6392	3189.74	3.503755	3.503755
epl0460	Xenoglossa_pruinosa	Female	7/29/2019	Butler	40.841	-80.05	278	93.7	76.6	-17.1	47.33	189.32	13.03449	31.37357	18.33908	-12.2114	4742.263	3.675986	3.675986	28.87469	15.8402	-12.8108	7184.988	3.856426	3.856426	36.79404	23.75955	-7.51504	182.9167	2.262253	0
epl0461	Xenoglossa_pruinosa	Female	7/29/2019	Butler	40.841	-80.05	278	83.1	71	-12.1	43.79	175.16	12.37148	34.38695	22.01547	-8.53497	370.9215	2.569282	2.569282	30.90903	18.53755	-10.1134	1107.753	3.044443	3.044443	41	28.62852	-2.64607	6.259611	0.796547	0
epl0462	Xenoglossa_pruinosa	Female	7/29/2019	Butler	40.841	-80.05	278	113.9	99.2	-14.7	49.41	197.64	12.7854	33.72061	20.93521	-9.61523	784.2827	2.894473	2.894473	30.52093	17.73553	-10.9154	1931.412	3.285875	3.285875	41	28.2146	-3.05999	8.339686	0.92115	0
epl0463	Xenoglossa_pruinosa	Male	7/29/2019	Butler	40.841	-80.05	278	99	85.4	-13.6	43.83	175.32	12.33813	35.05442	22.71629	-7.83415	228.1992	2.358314	0	30.59478	18.25665	-10.3943	1345.867	3.129002	3.129002	41	28.66187	-2.61272	6.116571	0.786508	0
epl0464	Xenoglossa_pruinosa	Male	7/29/2019	Butler	40.841	-80.05	278	149.2	127.7	-21.5	49.42	197.68	13.34989	32.20913	18.85924	-11.6912	3306.754	3.519402	3.519402	30.13461	16.78472	-11.8663	3733.337	3.572097	3.572097	41	27.65011	-3.62448	12.33327	1.091078	0
epl0465	Xenoglossa_pruinosa	Female	7/29/2019	Butler	40.841	-80.05	278	115.2	107.4	-7.8	40.67	162.68	12.98199	35.3598	22.37781	-8.17263	288.5405	2.460207	0	30.95008	17.96809	-10.6829	1643.869	3.215867	3.215867	41	28.01801	-3.25658	9.557167	0.980329	0
epl0466	Xenoglossa_pruinosa	Female	7/29/2019	Butler	40.841	-80.05	278	129.8	119.1	-10.7	44.13	176.52	12.59912	34.5299	21.93078	-8.61966	393.3473	2.594776	2.594776	30.36543	17.76631	-10.8847	1890.641	3.276609	3.276609	41	28.40088	-2.87371	7.329491	0.865074	0
epl0467	Xenoglossa_pruinosa	Female	7/29/2019	Butler	40.841	-80.05	278	127.3	111.2	-16.1	40.52	162.08	13.37158	33.13612	19.76454	-10.7859	1765.548	3.246879	3.246879	30.83556	17.46398	-11.187	2331.415	3.36762	3.36762	38.23733	24.86575	-6.40884	84.96772	1.929254	0
epl0468	Xenoglossa_pruinosa	Male	7/29/2019	Butler	40.841	-80.05	278	97.9	86.7	-11.2	53.75	215	12.89583	32.63289	19.73706	-10.8134	1799.5	3.255152	3.255152	28.70215	15.80632	-12.8447	7355.716	3.866625	3.866625	32.16287	19.26704	-12.0076	4117.5	3.614634	3.614634
epl0469	Xenoglossa_pruinosa	Male	7/29/2019	Butler	40.841	-80.05	278	58.1	48.9	-9.2	39.71	158.84	12.84237	31.32509	18.48272	-12.0677	4292.85	3.632746	3.632746	30.62242	17.78005	-10.8709	1872.721	3.272473	3.272473	41	28.15763	-3.11696	8.675597	0.938299	0
epl0470	Xenoglossa_pruinosa	Male	7/29/2019	Butler	40.841	-80.05	278	79.1	68.3	-10.8	52.65	210.6	12.32344	34.7292	22.40576	-8.14468	283.0043	2.451793	2.451793	31.71194	19.3885	-9.26247	614.1597	2.788281	2.788281	41	28.67656	-2.59803	6.054606	0.782086	0
epl0471	Xenoglossa_pruinosa	Male	7/29/2019	Butler	40.841	-80.05	278	66.2	58	-8.2	45.73	182.92	12.27337	34.32955	22.05618	-8.49426	360.6011	2.557027	2.557027	31.47824	19.20487	-9.4461	697.5245	2.843559	2.843559	41	28.72663	-2.54796	5.84808	0.767013	0
epl0472	Xenoglossa_pruinosa	Female	7/29/2019	Butler	40.841	-80.05	278	114.6	102.7	-11.9	42.16	168.64	13.0599	33.03847	19.97857	-10.5719	1522.124	3.18245	3.18245	31.03117	17.97127	-10.6797	1640.25	3.21491	3.21491	41	27.9401	-3.33449	10.08747	1.003782	0
epl0473	Xenoglossa_pruinosa	Male	7/29/2019	Butler	40.841	-80.05	278	98.2	77.7	-20.5	49.69	198.76	12.56792	33.27123	20.70331	-9.84713	921.0464	2.964282	2.964282	30.6361	18.06818	-10.5828	1533.689	3.185737	3.185737	35.96367	23.39575	-7.87884	235.3792	2.371768	0
epl0474	Xenoglossa_pruinosa	Female	7/29/2019	Butler	40.841	-80.05	278	140.5	120.2	-20.3	45.93	183.72	12.12845	33.93856	21.81011	-8.74033	427.6628	2.631102	2.631102	30.74213	18.61368	-10.0373	1050.813	3.021525	3.021525	41	28.87155	-2.40304	5.289176	0.723388	0
epl0503	Xenoglossa_pruinosa	Male	7/30/2019	Berwick	41.051	-76.33	156	73.4	57.2	-16.2	47.52	190.08	12.97391	34.62634	21.65243	-8.89801	477.055	2.678568	2.678568	28.18967	15.21576	-13.4352	11076.48	4.044402	4.044402	26.31726	13.34335	-17.9312	249943.9	5.397843	5.397843
epl0504	Xenoglossa_pruinosa	Male	7/30/2019	Berwick	41.051	-76.33	156	68.2	55.1	-13.1	48.28	193.12	12.295	32.17044	19.87544	-10.675	1634.915	3.213495	3.213495	28.25421	15.95921	-12.6918	6616.076	3.8206	3.8206	13.89406	1.59906	-29.6755	8.57E+08	8.933226	8.933226
epl0505	Xenoglossa_pruinosa	Male	7/30/2019	Berwick	41.051	-76.33	156	77.5	60.3	-17.2	50.14	200.56	13.50517	36.45935	22.95418	-7.59626	193.5094	2.286702	0	29.35506	15.84989	-12.8011	7136.891	3.853509	3.853509	20.71602	7.21085	-24.0637	17535108	7.243908	7.243908
epl0506	Xenoglossa_pruinosa	Female	7/30/2019	Berwick	41.051	-76.33	156	87.6	77.1	-10.5	42.58	170.32	12.7405	32.75682	20.01632	-10.5341	1482.812	3.171086	3.171086	26.13276	13.39226	-15.2587	39203.91	4.593329	4.593329	23.12129	10.38079	-20.8938	1948325	6.289661	6.289661
epl0507	Xenoglossa_pruinosa	Male	7/30/2019	Berwick	41.051	-76.33	156	131.3	121	-10.3	47.68	190.72	11.19972	33.20141	22.00169	-8.54875	374.4813	2.57343	2.57343	28.53371	17.33399	-11.317	2551.235	3.40675	3.40675	31.90612	20.7064	-10.5682	1518.249	3.181343	3.181343
epl0508	Xenoglossa_pruinosa	Female	7/30/2019	Berwick	41.051	-76.33	156	121.1	87.6	-33.5	49.93	199.72	12.44077	34.49319	22.05242	-8.49802	361.5421	2.558159	2.558159	29.45614	17.01537	-11.6356	3181.739	3.502665	3.502665	33.91043	21.46966	-9.80493	894.4971	2.951579	2.951579
epl0509	Xenoglossa_pruinosa	Male	7/30/2019	Berwick	41.051	-76.33	156	39.3	34.5	-4.8	43.83	175.32	13.63341	33.76359	20.13018	-10.4203	1370.285	3.136811	3.136811	28.87811	15.2447	-13.4063	10856.49	4.035689	4.035689	41	27.36659	-3.908	15.01157	1.176426	0
epl0510	Xenoglossa_pruinosa	Male	7/30/2019	Berwick	41.051	-76.33	156	88.6	73.1	-15.5	45.36	181.44	12.827	33.25622	20.42922	-10.1212	1113.758	3.046791	3.046791	28.5776	15.7506	-12.9004	7645.367	3.883398	3.883398	37.55963	24.73263	-6.54196	93.18094	1.969327	0
epl0511	Xenoglossa_pruinosa	Male	7/30/2019	Berwick	41.051	-76.33	156	88.6	74.4	-14.2	47.5	190	13.80358	34.42122	20.61764	-9.9328	977.3964	2.990071	2.990071	30.3333	16.52972	-12.1213	4455.124	3.64886	3.64886	23.75374	9.95016	-21.3244	2625995	6.419294	6.419294
epl0512	Xenoglossa_pruinosa	Male	7/30/2019	Berwick	41.051	-76.33	156	61.4	49.5	-11.9	45.72	182.88	14.50142	33.15321	18.65179	-11.8987	3818.129	3.581851	3.581851	30.11477	15.61335	-13.0376	8408.426	3.924715	3.924715	16.04069	1.53927	-29.7353	8.94E+08	8.951224	8.951224
epl0513	Xenoglossa_pruinosa	Female	7/30/2019	Berwick	41.051	-76.33	156	132.3	113.4	-18.9	51.2	204.8	11.09779	33.21925	22.12146	-8.42898	344.648	2.537376	2.537376	31.31568	20.21789	-8.43308	345.6289	2.53861	2.53861	41	29.90221	-1.37238	2.588979	0.413128	0
epl0514	Xenoglossa_pruinosa	Male	7/30/2019	Berwick	41.051	-76.33	156	96	80.1	-15.9	49.96	199.84	13.11671	32.8456	19.72889	-10.8216	1809.719	3.257611	3.257611	30.65389	17.53718	-11.1138	2216.073	3.345584	3.345584	27.94064	14.82393	-16.4507	89565.97	4.952143	4.952143
epl0515	Xenoglossa_pruinosa	Male	7/30/2019	Berwick	41.051	-76.33	156	85.8	73.4	-12.4	47.73	190.92	13.26931	36.99473	23.72542	-6.82502	113.3798	2.054536	0	32.61123	19.34192	-9.30905	634.3125	2.802303	2.802303	20.48815	7.21884	-24.0558	17438263	7.241503	7.241503
epl0516	Xenoglossa_pruinosa	Female	7/30/2019	Berwick	41.051	-76.33	156	127.5	111.5	-16	45.71	182.84	11.43516	31.43165	19.99649	-10.554	1503.334	3.177056	3.177056	29.86623	18.43107	-10.2199	1192.605	3.076496	3.076496	29.8348	18.39964	-12.875	7511.852	3.875747	3.875747
epl0517	Xenoglossa_pruinosa	Female	7/30/2019	Berwick	41.051	-76.33	156	86.3	63.6	-22.7	46.13	184.52	11.60408	30.83636	19.23228	-11.3182	2553.322	3.407106	3.407106	30.96057	19.35649	-9.29448	627.9387	2.797917	2.797917	14.554	2.94992	-28.3247	3.36E+08	8.526576	8.526576
epl0518	Xenoglossa_pruinosa	Female	7/30/2019	Berwick	41.051	-76.33	156	113.7	88.1	-25.6	46.25	185	12.6147	35.29852	22.68382	-7.86662	233.3934	2.368089	0	30.27441	17.65971	-10.9913	2035.631	3.308699	3.308699	41	28.3853	-2.88929	7.409073	0.869764	0
epl0519	Xenoglossa_pruinosa	Male	7/30/2019	Berwick	41.051	-76.33	156	85.1	76.5	-8.6	40.96	163.84	12.54025	35.23693	22.69668	-7.85376	231.3222	2.364217	0	30.30704	17.76679	-10.8842	1890.012	3.276465	3.276465	26.09492	13.55467	-17.7199	215887.9	5.334228	5.334228
epl0520	Xenoglossa_pruinosa	Female	7/30/2019	Berwick	41.051	-76.33	156	104.7	90.4	-14.3	46.73	186.92	12.92656	31.6836	18.75704	-11.7934	3549.5	3.550167	3.550167	30.26032	17.33376	-11.3172	2551.642	3.40682	3.40682	36.1607	23.23414	-8.04045	263.2798	2.420418	0
epl0521	Xenoglossa_pruinosa	Female	7/30/2019	Berwick	41.051	-76.33	156	131.1	104.5	-26.6	45.57	182.28	11.86471	33.94997	22.08526	-8.46518	353.4053	2.548273	2.548273	30.04274	18.17803	-10.4729	1421.245	3.152669	3.152669	37.23453	25.36982	-5.90477	59.912	1.777514	0
epl0522	Xenoglossa_pruinosa	Male	7/30/2019	Berwick	41.051	-76.33	156	86.7	69.4	-17.3	47.19	188.76	13.64214	33.85634	20.2142	-10.3362	1292.761	3.111518	3.111518	30.71385	17.07171	-11.5793	3059.881	3.485705	3.485705	27.52193	13.87979	-17.3948	172328.6	5.236357	5.236357
epl0523	Xenoglossa_pruinosa	Male	7/30/2019	Berwick	41.051	-76.33	156	98.6	83.7	-14.9	46.93	187.72	12.25162	34.71701	22.46539	-8.08505	271.5455	2.433843	2.433843	31.10275	18.85113	-9.79984	891.3449	2.950046	2.950046	19.26015	7.00853	-24.2661	20174967	7.304813	7.304813
epl0524	Xenoglossa_pruinosa	Female	7/30/2019	Berwick	41.051	-76.33	156	157.6	136.4	-21.2	46.43	185.72	12.15044	33.60571	21.45527	-9.09517	546.9139	2.737919	2.737919	30.28283	18.13239	-10.5186	1466.926	3.166408	3.166408	19.59855	7.44811	-23.8265	14875997	7.172486	7.172486
epl0525	Xenoglossa_pruinosa	Female	7/30/2019	Berwick	41.051	-76.33	156	120.2	92.5	-27.7	48.18	192.72	12.26814	32.89574	20.6276	-9.92284	970.672	2.987072	2.987072	30.72587	18.45773	-10.1932	1170.768	3.068471	3.068471	41	28.73186	-2.54273	5.826918	0.765439	0
epl0526	Xenoglossa_pruinosa	Male	7/30/2019	Berwick	41.051	-76.33	156	68.7	63.8	-4.9	40.16	160.64	11.99721	34.82671	22.8295	-7.72094	210.9767	2.324235	2.324235	29.31079	17.31358	-11.3374	2587.584	3.412894	3.412894	17.31677	5.31956	-25.955	65049426	7.813243	7.813243
epl0527	Xenoglossa_pruinosa	Male	7/30/2019	Berwick	41.051	-76.33	156	90.3	76	-14.3	51.56	206.24	13.41088	34.04143	20.63055	-9.91989	968.6892	2.986184	2.986184	31.06029	17.64941	-11.0016	2050.216	3.3118	3.3118	12.55764	-0.85324	-32.1278	4.69E+09	9.671441	9.671441
epl0528	Xenoglossa_pruinosa	Female	7/30/2019	Berwick	41.051	-76.33	156	143.1	125.5	-17.6	48.14	192.56	12.36747	35.19831	22.83084	-7.7196	210.7809	2.323831	0	31.43203	19.06456	-9.58641	768.7709	2.885797	2.885797	41	28.63253	-2.64206	6.242236	0.79534	0
epl0529	Xenoglossa_pruinosa	Female	7/30/2019	Berwick	41.051	-76.33	156	118.5	93.5	-25	51.34	205.36	12.89148	32.76722	19.87574	-10.6747	1634.575	3.213405	3.213405	30.82223	17.93075	-10.7202	1686.972	3.227108	3.227108	35.89361	23.00213	-8.27246	309.2143	2.49026	0
epl0530	Xenoglossa_pruinosa	Female	7/30/2019	Berwick	41.051	-76.33	156	146.4	119.3	-27.1	48.27	193.08	11.8908	33.78148	21.89068	-8.65976	404.4339	2.606848	2.606848	30.676	18.7852	-9.86577	933.0238	2.969893	2.969893	41	29.1092	-2.16539	4.485886	0.651848	0
epl0531	Xenoglossa_pruinosa	Female	7/30/2019	Berwick	41.051	-76.33	156	105.7	96.6	-9.1	41.31	165.24	12.73722	32.91331	20.17609	-10.3744	1327.366	3.122991	3.122991	30.99184	18.25462	-10.3964	1347.762	3.129613	3.129613	41	28.26278	-3.01181	8.065774	0.906646	0
epl0532	Xenoglossa_pruinosa	Female	7/30/2019	Berwick	41.051	-76.33	156	130.3	115.8	-14.5	47.36	189.44	11.99905	32.89018	20.89113	-9.65931	808.6155	2.907742	2.907742	30.76964	18.77059	-9.88038	942.5204	2.974291	2.974291	38.17685	26.1778	-5.09679	34.2206	1.534288	0
epl0560	Xenoglossa_pruinosa	Male	7/31/2019	Wexford	40.612	-80.09	228	100.6	78.5	-22.1	46.67	186.68	12.39666	32.35907	19.96241	-10.588	1539.269	3.187315	3.187315	27.94271	15.54605	-13.1049	8809.962	3.944974	3.944974	33.62635	21.22969	-10.0449	1056.373	3.023817	3.023817
epl0561	Xenoglossa_pruinosa	Female	7/31/2019	Wexford	40.612	-80.09	228	136	108.7	-27.3	45.21	180.84	11.30212	33.10207	21.79995	-8.75049	430.6852	2.63416	2.63416	27.86939	16.56727	-12.0837	4340.664	3.637556	3.637556	31.13236	19.83024	-11.4444	2786.721	3.445094	3.445094
epl0562	Xenoglossa_pruinosa	Female	7/31/2019	Wexford	40.612	-80.09	228	124.5	110.2	-14.3	44.05	176.2	11.34706	32.62302	21.27596	-9.27448	619.2937	2.791897	2.791897	26.35899	15.01193	-13.639	12757.34	4.10576	4.10576	32.40631	21.05925	-10.2153	1188.843	3.075125	3.075125
epl0563	Xenoglossa_pruinosa	Male	7/31/2019	Wexford	40.612	-80.09	228	78.6	70.9	-7.7	46.63	186.52	12.29486	23.94446	11.6496	-18.9008	489462.9	5.68972	5.68972	27.69396	15.3991	-13.2519	9754.591	3.989209	3.989209	33.89386	21.599	-9.67559	817.7936	2.912644	2.912644
epl0564	Xenoglossa_pruinosa	Female	7/31/2019	Wexford	40.612	-80.09	228	122.2	92.9	-29.3	54.85	219.4	11.49864	32.43713	20.93849	-9.61195	782.5017	2.893485	2.893485	27.7325	16.23386	-12.4171	5469.184	3.737923	3.737923	32.6827	21.18406	-10.0905	1090.318	3.037553	3.037553
epl0565	Xenoglossa_pruinosa	Male	7/31/2019	Wexford	40.612	-80.09	228	71.4	63.3	-8.1	44.67	178.68	14.19229	34.11449	19.9222	-10.6282	1582.774	3.199419	3.199419	29.37308	15.18079	-13.4702	11348.23	4.054928	4.054928	38.51279	24.3205	-6.95409	123.9911	2.093391	0
epl0566	Xenoglossa_pruinosa	Female	7/31/2019	Wexford	40.612	-80.09	228	112.2	103.8	-8.4	41.21	164.84	12.53825	34.08719	21.54894	-9.0015	512.5326	2.709722	2.709722	27.52835	14.9901	-13.6609	12951.84	4.112332	4.112332	41	28.46175	-2.81284	7.026679	0.84675	0
epl0567	Xenoglossa_pruinosa	Female	7/31/2019	Wexford	40.612	-80.09	228	122.5	111.7	-10.8	47.55	190.2	12.72942	32.91029	20.18087	-10.3696	1322.975	3.121552	3.121552	28.06595	15.33653	-13.3144	10186.99	4.008046	4.008046	34.81155	22.08213	-9.19246	585.069	2.767207	2.767207
epl0568	Xenoglossa_pruinosa	Female	7/31/2019	Wexford	40.612	-80.09	228	124.6	114.9	-9.7	41.76	167.04	12.14238	32.66773	20.52535	-10.0251	1041.964	3.017853	3.017853	31.34222	19.19984	-9.45113	699.9606	2.845074	2.845074	36.17375	24.03137	-7.24322	151.5051	2.180427	0
epl0569	Xenoglossa_pruinosa	Female	7/31/2019	Wexford	40.612	-80.09	228	79.1	70.4	-8.7	39.66	158.64	13.20063	32.77028	19.56965	-10.9808	2020.911	3.305547	3.305547	28.14989	14.94926	-13.7017	13323.73	4.124626	4.124626	37.75119	24.55056	-6.72403	105.7148	2.024136	0
epl0570	Xenoglossa_pruinosa	Female	7/31/2019	Wexford	40.612	-80.09	228	183.9	138.3	-45.6	52.72	210.88	11.7886	33.59419	21.80559	-8.74485	429.0048	2.632462	2.632462	30.47096	18.68236	-9.96861	1001.961	3.000851	3.000851	32.68336	20.89476	-10.3798	1332.42	3.124641	3.124641
epl0571	Xenoglossa_pruinosa	Female	7/31/2019	Wexford	40.612	-80.09	228	103.9	89.8	-14.1	41.27	165.08	12.27539	18.55779	6.2824	-24.268	20202633	7.305408	7.305408	30.93666	18.66127	-9.9897	1016.715	3.007199	3.007199	32.71534	20.43995	-10.8346	1826.218	3.261553	3.261553
epl0572	Xenoglossa_pruinosa	Male	7/31/2019	Wexford	40.612	-80.09	228	51.5	47.7	-3.8	40.29	161.16	13.1882	36.98319	23.79499	-6.75545	108.0421	2.033593	0	31.8905	18.7023	-9.94867	988.2074	2.994848	2.994848	31.77051	18.58231	-12.6923	6618.474	3.820758	3.820758
epl0573	Xenoglossa_pruinosa	Female	7/31/2019	Wexford	40.612	-80.09	228	107.9	96.4	-11.5	41.31	165.24	12.09932	33.01788	20.91856	-9.63188	793.3865	2.899485	2.899485	30.79558	18.69626	-9.95471	992.3533	2.996666	2.996666	41	28.90068	-2.37391	5.183451	0.714619	0
epl0574	Xenoglossa_pruinosa	Female	7/31/2019	Wexford	40.612	-80.09	228	157.7	144.9	-12.8	42.06	168.24	12.37792	31.6638	19.28588	-11.2646	2460.2	3.39097	3.39097	30.20985	17.83193	-10.819	1806.573	3.256856	3.256856	32.38876	20.01084	-11.2638	2458.824	3.390728	3.390728
epl0575	Xenoglossa_pruinosa	Male	7/31/2019	Wexford	40.612	-80.09	228	111.1	99.6	-11.5	44.57	178.28	13.44965	31.67252	18.22287	-12.3276	5140.062	3.710968	3.710968	29.47892	16.02927	-12.6217	6302.463	3.79951	3.79951	32.88332	19.43367	-11.8409	3668.369	3.564473	3.564473
epl0576	Xenoglossa_pruinosa	Female	7/31/2019	Wexford	40.612	-80.09	228	134.5	123.5	-11	40.2	160.8	12.54228	34.40652	21.86424	-8.6862	411.9142	2.614807	2.614807	29.83482	17.29254	-11.3584	2625.597	3.419228	3.419228	37.87947	25.33719	-5.9374	61.28249	1.787336	0
epl0577	Xenoglossa_pruinosa	Female	7/31/2019	Wexford	40.612	-80.09	228	133.3	115.2	-18.1	45.85	183.4	12.67135	31.09941	18.42806	-12.1224	4458.615	3.6492	3.6492	30.5985	17.92715	-10.7238	1691.186	3.228191	3.228191	41	28.32865	-2.94594	7.705791	0.886817	0
epl0578	Xenoglossa_pruinosa	Male	7/31/2019	Wexford	40.612	-80.09	228	60.4	53	-7.4	43.18	172.72	11.8837	33.71459	21.83089	-8.71955	421.5471	2.624846	2.624846	30.65264	18.76894	-9.88203	943.5989	2.974787	2.974787	36.50014	24.61644	-6.65815	100.9959	2.004304	0
epl0579	Xenoglossa_pruinosa	Female	7/31/2019	Wexford	40.612	-80.09	228	157.1	125.9	-31.2	48.82	195.28	12.36511	33.29581	20.9307	-9.61974	786.7383	2.89583	2.89583	30.65281	18.2877	-10.3633	1317.21	3.119655	3.119655	41	28.63489	-2.6397	6.232034	0.79463	0
epl0580	Xenoglossa_pruinosa	Female	7/31/2019	Wexford	40.612	-80.09	228	148.5	139.9	-8.6	38.83	155.32	12.51787	33.76816	21.25029	-9.30015	630.4115	2.799624	2.799624	30.4082	17.89033	-10.7606	1734.904	3.239275	3.239275	33.07806	20.56019	-10.7144	1680.183	3.225357	3.225357
epl0581	Xenoglossa_pruinosa	Female	7/31/2019	Wexford	40.612	-80.09	228	146.8	131	-15.8	44.14	176.56	12.92229	34.476	21.55371	-8.99673	510.8408	2.708286	2.708286	30.6226	17.70031	-10.9507	1979.143	3.296477	3.296477	30.81468	17.89239	-13.3822	10676.88	4.028445	4.028445
epl0582	Xenoglossa_pruinosa	Male	7/31/2019	Wexford	40.612	-80.09	228	62.2	52.6	-9.6	43.42	173.68	12.42118	34.43705	22.01587	-8.53457	370.8187	2.569162	2.569162	30.34924	17.92806	-10.7229	1690.12	3.227918	3.227918	34.39621	21.97503	-9.29956	630.155	2.799447	2.799447
epl0583	Xenoglossa_pruinosa	Male	7/31/2019	Wexford	40.612	-80.09	228	59.1	55.7	-3.4	38.43	153.72	13.32048	31.34327	18.02279	-12.5277	5904.708	3.771198	3.771198	31.60657	18.28609	-10.3649	1318.681	3.12014	3.12014	31.40242	18.08194	-13.1927	9362.337	3.971384	3.971384
epl0584	Xenoglossa_pruinosa	Female	7/31/2019	Wexford	40.612	-80.09	228	78.3	72.2	-6.1	39.55	158.2	13.00941	33.85907	20.84966	-9.70078	832.1963	2.920226	2.920226	31.38942	18.38001	-10.271	1235.569	3.091867	3.091867	31.20038	18.19097	-13.0836	8680.864	3.938563	3.938563
epl0585	Xenoglossa_pruinosa	Female	7/31/2019	Wexford	40.612	-80.09	228	82.2	62.9	-19.3	45.56	182.24	12.71087	36.08123	23.37036	-7.18008	145.0172	2.161419	0	31.76429	19.05342	-9.59755	774.7301	2.88915	2.88915	41	28.28913	-2.98546	7.919795	0.898714	0
epl0586	Xenoglossa_pruinosa	Female	7/31/2019	Wexford	40.612	-80.09	228	57.2	49.7	-7.5	38.6	154.4	12.75015	32.21666	19.46651	-11.0839	2170.678	3.336595	3.336595	31.22336	18.47321	-10.1778	1158.273	3.063811	3.063811	41	28.24985	-3.02474	8.138388	0.910538	0
epl0587	Xenoglossa_pruinosa	Male	7/31/2019	Wexford	40.612	-80.09	228	52.1	44.3	-7.8	39.07	156.28	11.69602	32.90943	21.21341	-9.33703	646.7346	2.810726	2.810726	27.79736	16.10134	-12.5496	5995.357	3.777815	3.777815	36.04959	24.35357	-6.92102	121.1813	2.083436	0
epl0588	Xenoglossa_pruinosa	Female	7/31/2019	Wexford	40.612	-80.09	228	151.3	136.6	-14.7	42.01	168.04	12.74835	34.9488	22.20045	-8.34999	326.2853	2.513597	2.513597	31.38905	18.6407	-10.0103	1031.315	3.013392	3.013392	41	28.25165	-3.02294	8.12824	0.909997	0
epl0589	Xenoglossa_pruinosa	Male	7/31/2019	Wexford	40.612	-80.09	228	35.4	28.4	-7	40.65	162.6	13.70754	33.65612	19.94858	-10.6019	1554.096	3.191478	3.191478	31.69213	17.98459	-10.6664	1625.176	3.2109	3.2109	41	27.29246	-3.98213	15.80307	1.198741	0
epl0602	Xenoglossa_pruinosa	Female	8/1/2019	Tyrone	40.604	-78.22	106	147.7	135.5	-12.2	42.31	169.24	11.92447	32.02375	20.09928	-10.4512	1399.95	3.146113	3.146113	26.67285	14.74838	-13.9026	15314.28	4.185097	4.185097	30.93584	19.01137	-12.2632	4915.843	3.691598	3.691598
epl0603	Xenoglossa_pruinosa	Male	8/1/2019	Tyrone	40.604	-78.22	106	89.3	78.1	-11.2	44.74	178.96	13.24934	35.5032	22.25386	-8.29658	314.4267	2.497519	0	29.3017	16.05236	-12.5986	6202.396	3.79256	3.79256	30.30779	17.05845	-14.2161	19032.05	4.279485	4.279485
epl0604	Xenoglossa_pruinosa	Male	8/1/2019	Tyrone	40.604	-78.22	106	120.2	92.9	-27.3	51.28	205.12	12.89144	32.28883	19.39739	-11.1531	2277.207	3.357403	3.357403	28.13021	15.23877	-13.4122	10901.21	4.037475	4.037475	30.1629	17.27146	-14.0031	16419.62	4.215363	4.215363
epl0605	Xenoglossa_pruinosa	Male	8/1/2019	Tyrone	40.604	-78.22	106	99.6	65.1	-34.5	50.97	203.88	13.6528	33.90232	20.24952	-10.3009	1261.496	3.100886	3.100886	28.88823	15.23543	-13.4155	10926.47	4.03848	4.03848	32.23296	18.58016	-12.6944	6628.345	3.821405	3.821405
epl0606	Xenoglossa_pruinosa	Female	8/1/2019	Tyrone	40.604	-78.22	106	121.6	88	-33.6	51.13	204.52	12.80652	33.87491	21.06839	-9.48205	715.1242	2.854381	2.854381	29.04179	16.23527	-12.4157	5463.842	3.737498	3.737498	31.90563	19.09911	-12.1755	4625.787	3.665186	3.665186
epl0607	Xenoglossa_pruinosa	Female	8/1/2019	Tyrone	40.604	-78.22	106	116.2	90.3	-25.9	45.63	182.52	12.68615	32.36226	19.67611	-10.8743	1877.152	3.2735	3.2735	28.08923	15.40308	-13.2479	9727.747	3.988012	3.988012	34.54533	21.85918	-9.41541	682.8444	2.834322	2.834322
epl0608	Xenoglossa_pruinosa	Male	8/1/2019	Tyrone	40.604	-78.22	106	106.7	88.5	-18.2	52.41	209.64	14.27171	30.87435	16.60264	-13.9478	15801.79	4.198706	4.198706	28.75383	14.48212	-14.1689	18418.27	4.265249	4.265249	34.91598	20.64427	-10.6303	1585.061	3.200046	3.200046
epl0609	Xenoglossa_pruinosa	Female	8/1/2019	Tyrone	40.604	-78.22	106	127.5	109.1	-18.4	45.68	182.72	14.47294	33.41631	18.94337	-11.6071	3119.437	3.494076	3.494076	31.32908	16.85614	-11.7948	3553.02	3.550598	3.550598	32.15584	17.6829	-13.5917	12345.46	4.091507	4.091507
epl0610	Xenoglossa_pruinosa	Male	8/1/2019	Tyrone	40.604	-78.22	106	92.8	66.4	-26.4	52.61	210.44	15.7046	20.35939	4.65479	-25.8957	62426273	7.795367	7.795367	30.50036	14.79576	-13.8552	14819.51	4.170834	4.170834	34.78704	19.08244	-12.1922	4679.546	3.670204	3.670204
epl0611	Xenoglossa_pruinosa	Female	8/1/2019	Tyrone	40.604	-78.22	106	88.1	69.8	-18.3	44.18	176.72	12.43487	34.95859	22.52372	-8.02672	260.7855	2.416283	2.416283	30.16737	17.7325	-10.9185	1935.472	3.286787	3.286787	34.22987	21.795	-9.47959	713.9073	2.853642	2.853642
epl0612	Xenoglossa_pruinosa	Female	8/1/2019	Tyrone	40.604	-78.22	106	148.3	138.5	-9.8	42.66	170.64	13.02873	35.86479	22.83606	-7.71438	210.0196	2.32226	0	30.22386	17.19513	-11.4558	2808.998	3.448551	3.448551	32.72472	19.69599	-11.5786	3058.488	3.485507	3.485507
epl0613	Xenoglossa_pruinosa	Female	8/1/2019	Tyrone	40.604	-78.22	106	175.9	149.9	-26	43.14	172.56	12.08415	28.41806	16.33391	-14.2165	19037.15	4.279602	4.279602	29.999	17.91485	-10.7361	1705.667	3.231894	3.231894	37.14206	25.05791	-6.21668	74.37176	1.871408	0
epl0614	Xenoglossa_pruinosa	Female	8/1/2019	Tyrone	40.604	-78.22	106	163.8	139.2	-24.6	44.47	177.88	11.90801	33.69523	21.78722	-8.76322	434.5023	2.637992	2.637992	31.72782	19.81981	-8.83116	455.4535	2.658444	2.658444	27.40419	15.49618	-15.7784	56205.08	4.749776	4.749776
epl0615	Xenoglossa_pruinosa	Male	8/1/2019	Tyrone	40.604	-78.22	106	90.5	68.3	-22.2	49.69	198.76	13.04746	30.19836	17.1509	-13.3995	10805.96	4.033663	4.033663	32.08476	19.0373	-9.61367	783.4351	2.894003	2.894003	28.04916	15.0017	-16.2729	79182.45	4.898629	4.898629
epl0616	Xenoglossa_pruinosa	Female	8/1/2019	Tyrone	40.604	-78.22	106	161.1	140.5	-20.6	41.78	167.12	12.69788	19.74828	7.0504	-23.5	11863612	7.074217	7.074217	30.2625	17.56462	-11.0864	2174.322	3.337324	3.337324	29.94478	17.2469	-14.0277	16701.53	4.222756	4.222756
epl0617	Xenoglossa_pruinosa	Female	8/1/2019	Tyrone	40.604	-78.22	106	147.6	129.8	-17.8	39.92	159.68	13.03294	31.89411	18.86117	-11.6893	3302.333	3.518821	3.518821	29.42435	16.39141	-12.2596	4903.377	3.690495	3.690495	36.76645	23.73351	-7.54108	186.2482	2.270092	0
epl0618	Xenoglossa_pruinosa	Male	8/1/2019	Tyrone	40.604	-78.22	106	113.7	89.4	-24.3	47.45	189.8	12.96434	31.13542	18.17108	-12.3794	5327.932	3.726559	3.726559	28.71853	15.75419	-12.8968	7626.366	3.882318	3.882318	36.68751	23.72317	-7.55142	187.5879	2.273205	0
epl0619	Xenoglossa_pruinosa	Male	8/1/2019	Tyrone	40.604	-78.22	106	75.6	58.1	-17.5	42.12	168.48	12.42349	31.33642	18.91293	-11.6375	3185.955	3.50324	3.50324	30.13468	17.71119	-10.9398	1964.273	3.293202	3.293202	41	28.57651	-2.69808	6.489391	0.812204	0
epl0620	Xenoglossa_pruinosa	Female	8/1/2019	Tyrone	40.604	-78.22	106	156.1	97.8	-58.3	48.31	193.24	12.86433	33.42656	20.56223	-9.98821	1015.666	3.006751	3.006751	30.76825	17.90392	-10.7471	1718.638	3.235184	3.235184	41	28.13567	-3.13892	8.808663	0.94491	0
epl0621	Xenoglossa_pruinosa	Female	8/1/2019	Tyrone	40.604	-78.22	106	99.7	72.9	-26.8	44.11	176.44	13.40401	31.6643	18.26029	-12.2902	5008.455	3.699704	3.699704	29.15247	15.74846	-12.9025	7656.716	3.884043	3.884043	36.20318	22.79917	-8.47542	355.9234	2.551357	0
epl0622	Xenoglossa_pruinosa	Male	8/1/2019	Tyrone	40.604	-78.22	106	83	56.6	-26.4	48.69	194.76	14.20267	32.61004	18.40737	-12.1431	4523.018	3.655428	3.655428	31.02677	16.8241	-11.8269	3632.81	3.560243	3.560243	33.32068	19.11801	-12.1566	4565.582	3.659496	3.659496
epl0623	Xenoglossa_pruinosa	Female	8/1/2019	Tyrone	40.604	-78.22	106	117.7	78.8	-38.9	45.1	180.4	12.76182	34.05113	21.28931	-9.26113	613.5895	2.787878	2.787878	30.10591	17.34409	-11.3069	2533.437	3.40371	3.40371	30.84103	18.07921	-13.1954	9380.07	3.972206	3.972206
epl0624	Xenoglossa_pruinosa	Male	8/1/2019	Tyrone	40.604	-78.22	106	88.9	64.4	-24.5	50.51	202.04	13.07928	33.4088	20.32952	-10.2209	1193.448	3.076804	3.076804	29.6751	16.59582	-12.0552	4255.609	3.628962	3.628962	31.97264	18.89336	-12.3812	5334.854	3.727123	3.727123
epl0625	Xenoglossa_pruinosa	Male	8/1/2019	Tyrone	40.604	-78.22	106	94.3	83.7	-10.6	43.95	175.8	13.2029	32.62528	19.42238	-11.1281	2238.102	3.34988	3.34988	31.44008	18.23718	-10.4138	1364.153	3.134863	3.134863	30.23962	17.03672	-14.2379	19320.88	4.286027	4.286027
epl0626	Xenoglossa_pruinosa	Female	8/1/2019	Tyrone	40.604	-78.22	106	152.4	130	-22.4	42.1	168.4	12.98457	34.31726	21.33269	-9.21775	595.4143	2.774819	2.774819	30.0291	17.04453	-11.6064	3118.075	3.493887	3.493887	33.09533	20.11076	-11.1638	2294.292	3.360649	3.360649
epl0627	Xenoglossa_pruinosa	Male	8/1/2019	Tyrone	40.604	-78.22	106	70.5	43.1	-27.4	50.73	202.92	12.85269	25.16122	12.30853	-18.2419	310000.3	5.491362	5.491362	30.48634	17.63365	-11.0173	2072.735	3.316544	3.316544	38.37387	25.52118	-5.75341	53.94484	1.73195	0
epl0628	Xenoglossa_pruinosa	Male	8/1/2019	Tyrone	40.604	-78.22	106	138.2	116.1	-22.1	52.28	209.12	13.6527	34.82373	21.17103	-9.37941	666.0146	2.823484	2.823484	32.49842	18.84572	-9.80525	894.6937	2.951674	2.951674	41	27.3473	-3.92729	15.21364	1.182233	0
epl0629	Xenoglossa_pruinosa	Male	8/1/2019	Tyrone	40.604	-78.22	106	129.6	103.8	-25.8	47.42	189.68	13.44188	33.15557	19.71369	-10.8368	1828.887	3.262187	3.262187	32.04251	18.60063	-10.0503	1060.361	3.025454	3.025454	41	27.55812	-3.71647	13.14528	1.11877	0
epl0630	Xenoglossa_pruinosa	Male	8/1/2019	Tyrone	40.604	-78.22	106	109.5	90.1	-19.4	44.9	179.6	13.12882	32.67366	19.54484	-11.0056	2055.965	3.313016	3.313016	31.33618	18.20736	-10.4436	1392.643	3.14384	3.14384	31.59894	18.47012	-12.8045	7153.696	3.85453	3.85453
epl0631	Xenoglossa_pruinosa	Female	8/1/2019	Tyrone	40.604	-78.22	106	155.8	139.2	-16.6	39.85	159.4	12.39317	34.90288	22.50971	-8.04073	263.3304	2.420501	2.420501	30.43449	18.04132	-10.6097	1562.51	3.193823	3.193823	35.76552	23.37235	-7.90224	239.2281	2.378812	0
epl0646	Xenoglossa_pruinosa	Male	8/2/2019	Loganton	41.036	-77.27	100	85.3	78.5	-6.8	43.22	172.88	12.24994	32.80605	20.55611	-9.99433	1019.983	3.008593	3.008593	27.64079	15.39085	-13.2601	9810.562	3.991694	3.991694	28.47761	16.22767	-15.0469	33851.29	4.529575	4.529575
epl0647	Xenoglossa_pruinosa	Male	8/2/2019	Loganton	41.036	-77.27	100	106.5	101.3	-5.2	29.26	117.04	13.30016	33.58612	20.28596	-10.2645	1230.032	3.089916	3.089916	28.30481	15.00465	-13.6463	12821.88	4.107952	4.107952	30.29718	16.99702	-14.2776	19859.93	4.297978	4.297978
epl0648	Xenoglossa_pruinosa	Female	8/2/2019	Loganton	41.036	-77.27	100	84.7	69.1	-15.6	49.95	199.8	13.18604	33.22206	20.03602	-10.5144	1462.702	3.165156	3.165156	28.03979	14.85375	-13.7972	14235.64	4.153377	4.153377	31.39763	18.21159	-13.063	8557.674	3.932356	3.932356
epl0649	Xenoglossa_pruinosa	Male	8/2/2019	Loganton	41.036	-77.27	100	69	62.2	-6.8	44.82	179.28	12.41985	33.6135	21.19365	-9.35679	655.6536	2.816674	2.816674	28.89146	16.47161	-12.1794	4638.234	3.666353	3.666353	30.09454	17.67469	-13.5999	12415.92	4.093979	4.093979
epl0650	Xenoglossa_pruinosa	Female	8/2/2019	Loganton	41.036	-77.27	100	90.3	77.2	-13.1	46.79	187.16	12.16283	32.88235	20.71952	-9.83092	910.7555	2.959402	2.959402	27.44788	15.28505	-13.3659	10557.06	4.023543	4.023543	30.47578	18.31295	-12.9616	7977.069	3.901843	3.901843
epl0651	Xenoglossa_pruinosa	Female	8/2/2019	Loganton	41.036	-77.27	100	119.3	103.6	-15.7	50.8	203.2	14.36302	34.94216	20.57914	-9.9713	1003.831	3.00166	3.00166	31.09444	16.73142	-11.9196	3873.844	3.588142	3.588142	41	26.63698	-4.63761	24.89205	1.396061	0
epl0652	Xenoglossa_pruinosa	Male	8/2/2019	Loganton	41.036	-77.27	100	63.9	59.4	-4.5	43.57	174.28	12.32041	31.75143	19.43102	-11.1194	2224.738	3.347279	3.347279	28.54398	16.22357	-12.4274	5508.333	3.74102	3.74102	36.28946	23.96905	-7.30554	158.1931	2.199188	0
epl0653	Xenoglossa_pruinosa	Female	8/2/2019	Loganton	41.036	-77.27	100	171.5	146.3	-25.2	54.15	216.6	13.74295	34.91595	21.173	-9.37744	665.1058	2.822891	2.822891	30.28892	16.54597	-12.105	4405.225	3.643968	3.643968	34.88543	21.14248	-10.1321	1122.199	3.05007	3.05007
epl0654	Xenoglossa_pruinosa	Female	8/2/2019	Loganton	41.036	-77.27	100	81.7	71.7	-10	47.1	188.4	12.19697	33.8271	21.63013	-8.92031	484.4856	2.685281	2.685281	30.80478	18.60781	-10.0432	1055.097	3.023292	3.023292	41	28.80303	-2.47156	5.546444	0.744015	0
epl0655	Xenoglossa_pruinosa	Male	8/2/2019	Loganton	41.036	-77.27	100	67.6	59.1	-8.5	47.96	191.84	14.3185	34.39004	20.07154	-10.4789	1427.129	3.154463	3.154463	30.1543	15.8358	-12.8152	7206.934	3.857751	3.857751	41	26.6815	-4.59309	24.13564	1.382659	0
epl0656	Xenoglossa_pruinosa	Female	8/2/2019	Loganton	41.036	-77.27	100	141	109.3	-31.7	51.18	204.72	13.09729	33.81575	20.71846	-9.83198	911.4249	2.959721	2.959721	30.86766	17.77037	-10.8806	1885.328	3.275387	3.275387	31.86435	18.76706	-12.5075	5822.944	3.765143	3.765143
epl0657	Xenoglossa_pruinosa	Male	8/2/2019	Loganton	41.036	-77.27	100	76	65.9	-10.1	48.69	194.76	14.01511	34.26032	20.24521	-10.3052	1265.27	3.102183	3.102183	30.93616	16.92105	-11.7299	3396.705	3.531058	3.531058	32.26101	18.2459	-13.0287	8356.557	3.922027	3.922027
epl0658	Xenoglossa_pruinosa	Female	8/2/2019	Loganton	41.036	-77.27	100	87.1	70.9	-16.2	46.07	184.28	11.98238	33.50614	21.52376	-9.02668	521.5566	2.717301	2.717301	31.89609	19.91371	-8.73726	426.7537	2.630177	2.630177	33.71188	21.7295	-9.54509	747.0666	2.873359	2.873359
epl0659	Xenoglossa_pruinosa	Male	8/2/2019	Loganton	41.036	-77.27	100	85.4	79.6	-5.8	43.7	174.8	12.8641	33.69436	20.83026	-9.72018	843.4624	2.926066	2.926066	29.87722	17.01312	-11.6379	3186.706	3.503342	3.503342	32.28573	19.42163	-11.853	3699.111	3.568097	3.568097
epl0660	Xenoglossa_pruinosa	Female	8/2/2019	Loganton	41.036	-77.27	100	121.1	109.2	-11.9	46.18	184.72	12.85183	31.65403	18.8022	-11.7482	3440.112	3.536573	3.536573	31.83818	18.98635	-9.66462	811.5972	2.909341	2.909341	31.62768	18.77585	-12.4987	5787.574	3.762497	3.762497
epl0661	Xenoglossa_pruinosa	Male	8/2/2019	Loganton	41.036	-77.27	100	72.9	65.7	-7.2	41.51	166.04	13.05672	34.91242	21.8557	-8.69474	414.3597	2.617378	2.617378	30.70052	17.6438	-11.0072	2058.204	3.313488	3.313488	33.76003	20.70331	-10.5713	1521.505	3.182273	3.182273
epl0662	Xenoglossa_pruinosa	Female	8/2/2019	Loganton	41.036	-77.27	100	138.9	116.4	-22.5	45.43	181.72	11.96898	34.95074	22.98176	-7.56868	189.8452	2.2784	2.2784	29.77595	17.80697	-10.844	1838.101	3.264369	3.264369	41	29.03102	-2.24357	4.735685	0.675383	0
epl0663	Xenoglossa_pruinosa	Female	8/2/2019	Loganton	41.036	-77.27	100	95.1	83.6	-11.5	46.03	184.12	12.30609	33.89659	21.5905	-8.95994	497.9786	2.697211	2.697211	29.84191	17.53582	-11.1152	2218.164	3.345994	3.345994	41	28.69391	-2.58068	5.982228	0.776863	0
epl0664	Xenoglossa_pruinosa	Male	8/2/2019	Loganton	41.036	-77.27	100	91.6	83.3	-8.3	37.03	148.12	13.85392	33.5696	19.71568	-10.8348	1826.366	3.261588	3.261588	31.26762	17.4137	-11.2373	2414.1	3.382755	3.382755	41	27.14608	-4.12851	17.49066	1.242806	0
epl0665	Xenoglossa_pruinosa	Male	8/2/2019	Loganton	41.036	-77.27	100	68.3	60.6	-7.7	40.93	163.72	12.78761	32.13685	19.34924	-11.2012	2354.492	3.371897	3.371897	29.51103	16.72342	-11.9276	3895.384	3.59055	3.59055	38.60416	25.81655	-5.45804	43.95767	1.643035	0
epl0666	Xenoglossa_pruinosa	Female	8/2/2019	Loganton	41.036	-77.27	100	109.5	86.3	-23.2	45.56	182.24	13.19228	32.97335	19.78107	-10.7694	1745.434	3.241903	3.241903	31.50289	18.31061	-10.3404	1296.458	3.112759	3.112759	31.03504	17.84276	-13.4318	11050.57	4.043385	4.043385
epl0667	Xenoglossa_pruinosa	Male	8/2/2019	Loganton	41.036	-77.27	100	81.1	72.8	-8.3	35.28	141.12	13.03614	35.19591	22.15977	-8.39067	335.6165	2.525843	0	30.52748	17.49134	-11.1596	2287.617	3.359383	3.359383	31.89052	18.85438	-12.4202	5480.96	3.738857	3.738857
epl0668	Xenoglossa_pruinosa	Female	8/2/2019	Loganton	41.036	-77.27	100	107.1	98.7	-8.4	41.41	165.64	13.06709	35.48653	22.41944	-8.131	280.3334	2.447675	0	30.04453	16.97744	-11.6735	3266.5	3.514083	3.514083	32.37886	19.31177	-11.9628	3991.798	3.601169	3.601169
epl0669	Xenoglossa_pruinosa	Male	8/2/2019	Loganton	41.036	-77.27	100	104.9	101	-3.9	44.84	179.36	12.8838	34.12562	21.24182	-9.30862	634.1235	2.802174	2.802174	30.6289	17.7451	-10.9059	1918.642	3.282994	3.282994	31.87629	18.99249	-12.2821	4980.597	3.697281	3.697281
epl0670	Xenoglossa_pruinosa	Female	8/2/2019	Loganton	41.036	-77.27	100	155.1	116.9	-38.2	50.71	202.84	12.32062	34.05556	21.73494	-8.8155	450.5364	2.65373	2.65373	29.07956	16.75894	-11.892	3800.649	3.579858	3.579858	31.26724	18.94662	-12.328	5141.498	3.71109	3.71109
epl0671	Xenoglossa_pruinosa	Female	8/2/2019	Loganton	41.036	-77.27	100	167.6	137.4	-30.2	50.75	203	11.86391	33.01911	21.1552	-9.39524	673.3627	2.828249	2.828249	31.04789	19.18398	-9.46699	707.698	2.849848	2.849848	41	29.13609	-2.1385	4.403049	0.643754	0
epl0672	Xenoglossa_pruinosa	Male	8/2/2019	Loganton	41.036	-77.27	100	101.5	94.2	-7.3	48	192	12.72189	37.60487	24.88298	-5.66746	50.82477	1.706075	0	32.38647	19.66458	-8.98639	507.1926	2.705173	2.705173	36.58206	23.86017	-7.41442	170.594	2.231964	0
epl0673	Xenoglossa_pruinosa	Male	8/2/2019	Loganton	41.036	-77.27	100	154.1	137.4	-16.7	52.59	210.36	12.44159	33.57469	21.1331	-9.41734	683.7571	2.834902	2.834902	30.51334	18.07175	-10.5792	1529.898	3.184663	3.184663	37.01441	24.57282	-6.70177	104.0962	2.017435	0
epl0674	Xenoglossa_pruinosa	Male	8/2/2019	Loganton	41.036	-77.27	100	46.9	35.9	-11	44.2	176.8	12.91828	34.55926	21.64098	-8.90946	480.8556	2.682015	2.682015	30.76893	17.85065	-10.8003	1783.283	3.25122	3.25122	41	28.08172	-3.19287	9.144302	0.961151	0
epl0675	Xenoglossa_pruinosa	Female	8/2/2019	Loganton	41.036	-77.27	100	163.3	155.5	-7.8	38.42	153.68	11.93644	33.37746	21.44102	-9.10942	552.3428	2.742209	2.742209	30.87722	18.94078	-9.71019	837.642	2.923058	2.923058	41	29.06356	-2.21103	4.630067	0.665587	0
