# Supplementary material for: Body mass, temperature, and pathogen intensity differentially affect critical thermal maxima and their population‐level variation in a solitary bee
Source: Ecol Evol. 2024 Feb 15;14(2):e10945. doi: 10.1002/ece3.10945 (PMC10867875; doi:10.1002/ece3.10945)
Supplement: Supplementary file 1 — Data S1. [file ECE3-14-e10945-s001.zip › ece310945-sup-0004-AppendixS4.csv]

Site	Latitude	Longitude	Species	Sex	Average_Mass_mg	StandardDeviation_Mass_mg	Time_Chill_Coma_minutes	CTmax_Average_Celsius	CTmax_StandardDeviation_Celsius	Soil_Composition	Proportion_Sand_%	Proportion_Silt_%	Proportion_Clay_%	HOBO_Probe_August_Daily_Average_Tmin_Celsius	HOBO_Probe_August_Daily_Average_Tmax_Celsius	PestWatch_July_Daily_Average_Tmin_Celsius	PestWatch_July_Daily_Average_Tmax_Celsius	PestWatch_August_Daily_Average_Tmin_Celsius	PestWatch_August_Daily_Average_Tmax_Celsius	PRISM_Precipitation_July_mm	SoilTexture_PC1	SoilTexture_PC2	SoilTexture_PC3
Altoona	40.59	-78.261	Xenoglossa_pruinosa	Female	109	21.9	185	44.7	2.74	silty_clay_loam	17.3	51.2	31.4	14.70402	32.65862	18.60613	30.01065	16.3171	28.09419	1.802581	-0.763617	-0.19266	-4.67E-03
Bellefonte	40.934	-77.676	Xenoglossa_pruinosa	Female	120	16.6	96	47.3	3.92	clay_loam	33.8	37.4	28.9	14.84197	31.69435	17.38484	29.2371	15.71613	27.27355	4.064	0.892746	0.781246	4.36E-03
Berwick	41.051	-76.335	Xenoglossa_pruinosa	Female	122	20.2	156	47	2.76	loam	40.7	41.8	17.4	15.81737	32.24287	18.5429	30.68323	16.49452	28.07806	5.407742	1.52622	-0.421467	-4.51E-03
Butler	40.841	-80.05	Xenoglossa_pruinosa	Female	120	23.1	278	45.1	3.85	clay_loam	28.6	43.9	27.5	15.89902	31.90306	17.49323	28.1229	15.63613	26.30323	5.612581	0.35689	0.135475	-6.59E-05
Danville	40.947	-76.635	Xenoglossa_pruinosa	Female	124	17.4	174	47.3	3.57	loam	38.7	44.9	16.4	16.52918	31.87304	19.18774	30.63742	17.17419	27.99032	4.817806	1.307633	-0.753822	4.16E-04
Holtwood	39.862	-76.306	Xenoglossa_pruinosa	Female	115	10.6	242	46.6	3.13	silty_clay_loam	12.7	53	34.3	17.18853	31.91117	19.59871	29.66097	18.23548	27.33903	6.243484	-1.219197	-0.133114	5.17E-05
Loganton	41.036	-77.272	Xenoglossa_pruinosa	Female	122	32	100	47.4	4.05	silty_clay_loam	6.7	56.6	36.7	13.71437	32.0434	17.23645	28.27	15.08129	26.22645	4.399935	-1.815181	-0.260423	1.10E-04
Muncy	41.218	-76.814	Xenoglossa_pruinosa	Female	127	20.4	140	45	3.45	sandy_loam	67	23	10	16.29547	31.86521	18.8871	30.09194	16.83355	27.78097	6.628581	4.155277	0.615733	-2.61E-04
Myerstown	40.365	-76.334	Xenoglossa_pruinosa	Female	117	17.5	220	43.8	2.97	silty_clay	6.4	47.3	46.3	16.4616	33.70605	19.5	30.44323	17.86355	28.21903	5.612581	-1.774488	1.2151	-6.66E-04
Pennsylvania_Furnace	40.71	-77.95	Xenoglossa_pruinosa	Female	90.5	12.9	90	45.8	3.79	clay_loam	21.2	49.3	29.5	14.76624	30.83276	17.69032	29.49226	16.00355	26.96613	2.589161	-0.385296	-0.171604	8.45E-05
Quarryville	39.877	-76.183	Xenoglossa_pruinosa	Female	127	21.9	287	46.4	6	loam	29.7	45.3	25	17.61789	33.71252	19.66161	29.71484	18.18677	27.53452	5.661742	0.450836	-0.163199	9.27E-05
Strasburg	39.97	-76.198	Xenoglossa_pruinosa	Female	141	21.2	226	49	3.09	silty_clay_loam	16.8	50.8	32.4	16.17214	32.95649	19.76774	30.56613	18.12677	28.4771	5.145548	-0.813874	-0.086762	3.34E-05
Tyrone	40.604	-78.22	Xenoglossa_pruinosa	Female	139	25.4	106	44	2.98	silty_clay	7.8	52.2	40	14.27539	33.29393	17.70097	30.25065	15.6971	28.37484	1.909097	-1.678107	0.347544	-2.08E-04
Wexford	40.612	-80.093	Xenoglossa_pruinosa	Female	123	31.7	228	43.8	4.47	silt_loam	23.1	53.2	23.8	16.44834	31.05382	18.23387	28.7029	16.64	27.15548	5.006258	-0.239841	-0.912045	5.23E-03
Altoona	40.59	-78.261	Xenoglossa_pruinosa	Male	67.4	10.2	185	39.8	2.38	silty_clay_loam	17.3	51.2	31.4	14.70402	32.65862	18.60613	30.01065	16.3171	28.09419	1.802581	-0.763617	-0.19266	-4.67E-03
Bellefonte	40.934	-77.676	Xenoglossa_pruinosa	Male	84.2	17.9	96	46.7	4.15	clay_loam	33.8	37.4	28.9	14.84197	31.69435	17.38484	29.2371	15.71613	27.27355	4.064	0.892746	0.781246	4.36E-03
Berwick	41.051	-76.335	Xenoglossa_pruinosa	Male	82.6	20.4	156	46.7	3.15	loam	40.7	41.8	17.4	15.81737	32.24287	18.5429	30.68323	16.49452	28.07806	5.407742	1.52622	-0.421467	-4.51E-03
Butler	40.841	-80.05	Xenoglossa_pruinosa	Male	85.2	23.5	278	46	4.65	clay_loam	28.6	43.9	27.5	15.89902	31.90306	17.49323	28.1229	15.63613	26.30323	5.612581	0.35689	0.135475	-6.59E-05
Danville	40.947	-76.635	Xenoglossa_pruinosa	Male	87.3	16.2	174	48.6	2.68	loam	38.7	44.9	16.4	16.52918	31.87304	19.18774	30.63742	17.17419	27.99032	4.817806	1.307633	-0.753822	4.16E-04
Holtwood	39.862	-76.306	Xenoglossa_pruinosa	Male	79.9	7.74	242	45.5	2.94	silty_clay_loam	12.7	53	34.3	17.18853	31.91117	19.59871	29.66097	18.23548	27.33903	6.243484	-1.219197	-0.133114	5.17E-05
Loganton	41.036	-77.272	Xenoglossa_pruinosa	Male	85	25.3	100	44	4.56	silty_clay_loam	6.7	56.6	36.7	13.71437	32.0434	17.23645	28.27	15.08129	26.22645	4.399935	-1.815181	-0.260423	1.10E-04
Muncy	41.218	-76.814	Xenoglossa_pruinosa	Male	80	16.7	140	45.8	2.97	sandy_loam	67	23	10	16.29547	31.86521	18.8871	30.09194	16.83355	27.78097	6.628581	4.155277	0.615733	-2.61E-04
Myerstown	40.365	-76.334	Xenoglossa_pruinosa	Male	86.8	18.3	220	41.7	2.76	silty_clay	6.4	47.3	46.3	16.4616	33.70605	19.5	30.44323	17.86355	28.21903	5.612581	-1.774488	1.2151	-6.66E-04
Pennsylvania_Furnace	40.71	-77.95	Xenoglossa_pruinosa	Male	46.8	15	90	42.7	3.3	clay_loam	21.2	49.3	29.5	14.76624	30.83276	17.69032	29.49226	16.00355	26.96613	2.589161	-0.385296	-0.171604	8.45E-05
Quarryville	39.877	-76.183	Xenoglossa_pruinosa	Male	90.5	11.7	287	47.2	3.89	loam	29.7	45.3	25	17.61789	33.71252	19.66161	29.71484	18.18677	27.53452	5.661742	0.450836	-0.163199	9.27E-05
Strasburg	39.97	-76.198	Xenoglossa_pruinosa	Male	88.5	11.8	226	47.9	1.47	silty_clay_loam	16.8	50.8	32.4	16.17214	32.95649	19.76774	30.56613	18.12677	28.4771	5.145548	-0.813874	-0.086762	3.34E-05
Tyrone	40.604	-78.22	Xenoglossa_pruinosa	Male	100	19.3	106	48.6	3.39	silty_clay	7.8	52.2	40	14.27539	33.29393	17.70097	30.25065	15.6971	28.37484	1.909097	-1.678107	0.347544	-2.08E-04
Wexford	40.612	-80.093	Xenoglossa_pruinosa	Male	68.2	23.1	228	42.8	2.99	silt_loam	23.1	53.2	23.8	16.44834	31.05382	18.23387	28.7029	16.64	27.15548	5.006258	-0.239841	-0.912045	5.23E-03
